# Supplementary material for: Dipraseodymium(III) pyroborate molybdate(VI), Pr2(B2O5)(MoO4)
Source: Acta Crystallogr Sect E Struct Rep Online. 2008 May 3;64(Pt 6):i28. doi: 10.1107/S1600536808010386 (PMC2961550; doi:10.1107/S1600536808010386)
Supplement: Supplementary file 1 [file e-64-00i28-sup1.cif]

##############################################################################
###                                                                        ###
###        Electronic paper (Acta Crystallographica Section E)             ###
###                                                                        ###
##############################################################################
#                                                                            #
# This CIF contains the data in a paper accepted for publication in Acta     #
# Crystallographica Section E. It conforms to the requirements of Notes      #
# for Authors for Section E, and has been peer reviewed under the auspices   #
# of the IUCr Commission on Journals.                                        #
#                                                                            #
# Full details of the Crystallographic Information File format               #
# are given in the paper "The Crystallographic Information File (CIF):       #
# a New Standard Archive File for Crystallography" by S. R. Hall, F. H.      #
# Allen and I. D. Brown [Acta Cryst. (1991), A47, 655-685].                  #
#                                                                            #
# The current version of the core CIF dictionary is obtainable from          #
# ftp://ftp.iucr.org/pub/cif_core.dic. The current version number is 2.4.    #
#                                                                            #
# Software is freely available for graphical display of the structure(s) in  #
# this CIF.  For information consult the CIF home page http://www.iucr.org/  #
# cif/home.html                                                              #
#                                                                            #
# This file may be used for bona fide research purposes within the           #
# scientific community so long as proper attribution is given to the journal # 
# article from which it was obtained.                                        #
#                                                                            #
##############################################################################
                                             
data_I
_audit_creation_method     SHELXL-97
_chemical_name_systematic
;
Dipraseodymium(III) pyroborate molybdate(VI)
;
_chemical_name_common     'Praseodymium molybdate borate'
_chemical_formula_moiety     ?
_chemical_formula_sum     'B2 Mo O9 Pr2'
_chemical_formula_structural     'Pr2 (B2 O5) (Mo O4)'
_chemical_formula_iupac     'Pr2 (B2 O5) (Mo O4)'
_chemical_formula_weight     543.38
_chemical_melting_point     ?
_symmetry_cell_setting     triclinic
_symmetry_space_group_name_H-M     'P -1'
_space_group_name_Hall     '-P 1'
_cell_length_a     5.2806(5)
_cell_length_b     7.0278(5)
_cell_length_c     10.5824(9)
_cell_angle_alpha     74.557(6)
_cell_angle_beta     76.307(7)
_cell_angle_gamma     73.065(6)
_cell_volume     356.69(5)
_cell_formula_units_Z     2
_cell_measurement_reflns_used     25
_cell_measurement_theta_min     20.79
_cell_measurement_theta_max     24.18
_cell_measurement_temperature     291(2)
_exptl_crystal_description     prism
_exptl_crystal_colour     light_green
_exptl_crystal_size_max     0.20
_exptl_crystal_size_mid     0.15
_exptl_crystal_size_min     0.12
_exptl_crystal_density_diffrn     5.059
_exptl_crystal_density_meas     ?
_exptl_crystal_density_method     'not measured'
_exptl_crystal_F_000     484
_exptl_absorpt_coefficient_mu     15.198
_exptl_absorpt_correction_type     psi-scan
_exptl_absorpt_process_details     '(MolEN; Fair, 1990)'
_exptl_absorpt_correction_T_min     0.2961
_exptl_absorpt_correction_T_max     0.9992
_exptl_special_details
;
A suitable single-crystal was carefully selected under a polarizing microscope
and mounted in a glass capillary.
;
_diffrn_ambient_temperature     291(2)
_diffrn_radiation_type     MoK\a
_diffrn_radiation_wavelength     0.71073
_diffrn_radiation_source     'fine-focus sealed tube'
_diffrn_radiation_monochromator     graphite
_diffrn_measurement_device_type     'Enraf--Nonius CAD-4'
_diffrn_measurement_method     \w/2\q
_diffrn_reflns_number     4733
_diffrn_reflns_av_R_equivalents     0.0192
_diffrn_reflns_av_sigmaI/netI     0.0221
_diffrn_reflns_theta_min     3.10
_diffrn_reflns_theta_max     30.41
_diffrn_reflns_theta_full     30.41
_diffrn_measured_fraction_theta_max     0.999
_diffrn_measured_fraction_theta_full     0.999
_diffrn_reflns_limit_h_min     -7
_diffrn_reflns_limit_h_max     7
_diffrn_reflns_limit_k_min     -10
_diffrn_reflns_limit_k_max     10
_diffrn_reflns_limit_l_min     -15
_diffrn_reflns_limit_l_max     15
_diffrn_standards_number     3
_diffrn_standards_interval_count     100
_diffrn_standards_interval_time     60
_diffrn_standards_decay_%     1.7
_reflns_number_total     2155
_reflns_number_gt     1983
_reflns_threshold_expression     I>2\s(I)
_refine_ls_structure_factor_coef     Fsqd
_refine_ls_matrix_type     full
_refine_ls_R_factor_all     0.0337
_refine_ls_R_factor_gt     0.0307
_refine_ls_wR_factor_gt     0.0802
_refine_ls_wR_factor_ref     0.0822
_refine_ls_goodness_of_fit_ref     1.127
_refine_ls_restrained_S_all     1.127
_refine_ls_number_reflns     2155
_refine_ls_number_parameters     127
_refine_ls_number_restraints     0
_refine_ls_weighting_scheme     calc
_refine_ls_weighting_details
              'w=1/[\s^2^(Fo^2^)+(0.0533P)^2^+1.1726P] where P=(Fo^2^+2Fc^2^)/3'
_atom_sites_solution_primary     direct
_atom_sites_solution_secondary     difmap
_refine_ls_shift/su_max     0.000
_refine_ls_shift/su_mean     0.000
_refine_diff_density_max     2.554
_refine_diff_density_min     -1.730
_refine_ls_extinction_method     'SHELXL97 (Sheldrick, 2008)'
_refine_ls_extinction_coef     0.0319(13)
_refine_ls_extinction_expression
                                  'Fc^*^=kFc[1+0.001xFc^2^\l^3^/sin(2\q)]^-1/4^'
loop_
    _atom_type_symbol
    _atom_type_description
    _atom_type_scat_dispersion_real
    _atom_type_scat_dispersion_imag
    _atom_type_scat_source
    'B' 'B' 0.0013 0.0007
                         'International Tables Vol C Tables 4.2.6.8 and 6.1.1.4'
    'O' 'O' 0.0106 0.0060
                         'International Tables Vol C Tables 4.2.6.8 and 6.1.1.4'
    'Mo' 'Mo' -1.6832 0.6857
                         'International Tables Vol C Tables 4.2.6.8 and 6.1.1.4'
    'Pr' 'Pr' -0.2180 2.8214
                         'International Tables Vol C Tables 4.2.6.8 and 6.1.1.4'
_computing_data_collection     'MACH3 (Enraf--Nonius, 1993)'
_computing_cell_refinement     'MACH3 (Enraf--Nonius, 1993)'
_computing_data_reduction     'MolEN (Fair, 1990)'
_computing_structure_solution     'SHELXS97 (Sheldrick, 2008)'
_computing_structure_refinement     'SHELXL97 (Sheldrick, 2008)'
_computing_molecular_graphics     'ATOMS (Dowty, 2002)'
_computing_publication_material     'publCIF (Westrip, 2008)'
loop_
    _atom_site_type_symbol
    _atom_site_label
    _atom_site_fract_x
    _atom_site_fract_y
    _atom_site_fract_z
    _atom_site_U_iso_or_equiv
    _atom_site_adp_type
    _atom_site_calc_flag
    _atom_site_refinement_flags
    _atom_site_occupancy
    _atom_site_disorder_assembly
    _atom_site_disorder_group
    Pr Pr1 0.37016(5) 0.07689(4) -0.31461(2) 0.00706(11) Uani d . 1 . .
    Pr Pr2 0.15410(5) -0.79427(4) 0.04666(2) 0.00693(11) Uani d . 1 . .
    Mo Mo 0.03514(8) 0.70782(6) -0.41958(4) 0.00758(12) Uani d . 1 . .
    O O7 0.1449(8) 0.4427(5) -0.3778(4) 0.0144(7) Uani d . 1 . .
    O O5 0.2335(7) 0.7903(6) -0.5706(3) 0.0152(7) Uani d . 1 . .
    O O6 0.0805(7) 0.8248(6) -0.2991(4) 0.0141(7) Uani d . 1 . .
    O O2 0.3079(7) 0.1829(5) -0.5554(3) 0.0111(6) Uani d . 1 . .
    B B1 0.4573(10) -0.4118(7) -0.1373(5) 0.0077(8) Uani d . 1 . .
    O O4 0.4775(7) -0.2184(5) -0.1465(3) 0.0114(6) Uani d . 1 . .
    O O8 0.2350(7) -0.4758(5) -0.0732(3) 0.0114(6) Uani d . 1 . .
    O O9 0.6870(7) -0.5435(5) -0.1886(4) 0.0121(7) Uani d . 1 . .
    B B2 -0.2634(10) -0.7520(8) -0.1570(5) 0.0091(8) Uani d . 1 . .
    O O1 0.5437(7) -0.8575(5) -0.1392(3) 0.0094(6) Uani d . 1 . .
    O O3 -0.0094(7) -0.8664(5) -0.1355(3) 0.0086(6) Uani d . 1 . .
loop_
    _atom_site_aniso_label
    _atom_site_aniso_U_11
    _atom_site_aniso_U_22
    _atom_site_aniso_U_33
    _atom_site_aniso_U_12
    _atom_site_aniso_U_13
    _atom_site_aniso_U_23
    Pr1 0.00931(15) 0.00715(15) 0.00456(15) -0.00225(10) -0.00160(10)
                                                                    -0.00032(10)
    Pr2 0.00839(16) 0.00662(15) 0.00584(15) -0.00215(10) -0.00193(10)
                                                                     -0.00046(9)
    Mo 0.0094(2) 0.0072(2) 0.00587(19) -0.00159(14) -0.00209(14) -0.00082(13)
    O7 0.0190(18) 0.0082(15) 0.0112(15) -0.0002(12) -0.0023(14) 0.0025(12)
    O5 0.0167(17) 0.0188(17) 0.0100(15) -0.0069(14) 0.0023(13) -0.0039(13)
    O6 0.0165(17) 0.0179(17) 0.0109(15) -0.0060(13) -0.0036(13) -0.0052(13)
    O2 0.0110(15) 0.0136(16) 0.0096(15) -0.0016(12) -0.0034(12) -0.0038(12)
    B1 0.011(2) 0.008(2) 0.0034(19) -0.0022(16) -0.0003(16) -0.0011(15)
    O4 0.0159(16) 0.0096(15) 0.0101(15) -0.0046(12) -0.0044(13) -0.0008(11)
    O8 0.0093(15) 0.0086(14) 0.0130(16) -0.0015(11) 0.0004(13) 0.0005(12)
    O9 0.0120(16) 0.0075(15) 0.0142(17) -0.0020(12) 0.0011(13) -0.0012(12)
    B2 0.009(2) 0.009(2) 0.008 -0.0028(16) -0.0004(17) -0.0010(16)
    O1 0.0099(15) 0.0107(15) 0.0088(14) -0.0036(12) -0.0030(12) -0.0017(11)
    O3 0.0076(14) 0.0106(15) 0.0071(14) -0.0025(11) 0.0007(11) -0.0024(11)
_geom_special_details
;
All e.s.d.'s (except the e.s.d. in the dihedral angle between two l.s. planes)
are estimated using the full covariance matrix. The cell e.s.d.'s are taken
into account individually in the estimation of e.s.d.'s in distances, angles
and torsion angles; correlations between e.s.d.'s in cell parameters are only
used when they are defined by crystal symmetry. An approximate (isotropic)
treatment of cell e.s.d.'s is used for estimating e.s.d.'s involving l.s.
planes.
;
loop_
    _geom_bond_atom_site_label_1
    _geom_bond_atom_site_label_2
    _geom_bond_site_symmetry_2
    _geom_bond_distance
    _geom_bond_publ_flag
    Pr1 O4 . 2.370(3) y
    Pr1 O3 1_565 2.430(3) y
    Pr1 O1 1_565 2.450(3) y
    Pr1 O5 2_664 2.461(3) y
    Pr1 O7 . 2.480(3) y
    Pr1 O2 . 2.529(3) y
    Pr1 O2 2_654 2.557(3) y
    Pr1 O6 1_545 2.610(3) y
    Pr1 Mo 2_564 3.6714(6) ?
    Pr1 Pr2 2_645 3.9702(5) ?
    Pr1 Pr2 1_565 3.9893(5) ?
    Pr1 Pr2 2_545 4.0171(5) ?
    Pr2 O8 . 2.364(3) y
    Pr2 O8 2_545 2.375(3) y
    Pr2 O4 2_645 2.456(3) y
    Pr2 O3 . 2.506(3) y
    Pr2 O1 . 2.513(3) y
    Pr2 O3 2_535 2.585(3) y
    Pr2 O1 2_635 2.585(3) y
    Pr2 O6 2 2.645(4) y
    Pr2 B2 2_535 3.021(5) ?
    Pr2 Pr2 2_545 3.9237(6) ?
    Pr2 Pr1 2_645 3.9702(5) ?
    Pr2 Pr1 1_545 3.9893(5) ?
    Mo O5 . 1.748(3) y
    Mo O7 . 1.748(3) y
    Mo O6 . 1.782(4) y
    Mo O2 2_564 1.803(3) y
    Mo Pr1 2_564 3.6714(6) ?
    B1 O8 . 1.345(6) y
    B1 O4 . 1.370(6) y
    B1 O9 . 1.387(6) y
    B2 O9 1_455 1.373(6) y
    B2 O1 1_455 1.378(6) y
    B2 O3 . 1.384(6) y
    B2 Pr2 2_535 3.021(5) ?
loop_
    _geom_angle_atom_site_label_1
    _geom_angle_atom_site_label_2
    _geom_angle_atom_site_label_3
    _geom_angle_site_symmetry_1
    _geom_angle_site_symmetry_3
    _geom_angle
    _geom_angle_publ_flag
    O4 Pr1 O3 . 1_565 77.59(12) ?
    O4 Pr1 O1 . 1_565 67.58(11) ?
    O3 Pr1 O1 1_565 1_565 73.79(11) ?
    O4 Pr1 O5 . 2_664 112.06(12) ?
    O3 Pr1 O5 1_565 2_664 139.81(11) ?
    O1 Pr1 O5 1_565 2_664 74.69(11) ?
    O4 Pr1 O7 . . 149.37(12) ?
    O3 Pr1 O7 1_565 . 75.46(11) ?
    O1 Pr1 O7 1_565 . 90.93(12) ?
    O5 Pr1 O7 2_664 . 80.77(12) ?
    O4 Pr1 O2 . . 141.05(11) ?
    O3 Pr1 O2 1_565 . 121.14(11) ?
    O1 Pr1 O2 1_565 . 146.59(11) ?
    O5 Pr1 O2 2_664 . 76.77(11) ?
    O7 Pr1 O2 . . 67.53(11) ?
    O4 Pr1 O2 . 2_654 76.63(11) ?
    O3 Pr1 O2 1_565 2_654 145.67(11) ?
    O1 Pr1 O2 1_565 2_654 115.72(11) ?
    O5 Pr1 O2 2_664 2_654 71.93(11) ?
    O7 Pr1 O2 . 2_654 133.79(11) ?
    O2 Pr1 O2 . 2_654 70.32(12) ?
    O4 Pr1 O6 . 1_545 69.35(11) ?
    O3 Pr1 O6 1_565 1_545 72.69(11) ?
    O1 Pr1 O6 1_565 1_545 129.69(11) ?
    O5 Pr1 O6 2_664 1_545 147.48(12) ?
    O7 Pr1 O6 . 1_545 115.17(12) ?
    O2 Pr1 O6 . 1_545 83.51(11) ?
    O2 Pr1 O6 2_654 1_545 77.21(11) ?
    O4 Pr1 Pr2 . 2_645 35.36(8) ?
    O3 Pr1 Pr2 1_565 2_645 89.53(8) ?
    O1 Pr1 Pr2 1_565 2_645 39.18(8) ?
    O5 Pr1 Pr2 2_664 2_645 81.40(9) ?
    O7 Pr1 Pr2 . 2_645 129.95(9) ?
    O2 Pr1 Pr2 . 2_645 149.14(8) ?
    O2 Pr1 Pr2 2_654 2_645 82.37(8) ?
    O6 Pr1 Pr2 1_545 2_645 104.66(8) ?
    Mo Pr1 Pr2 2_564 2_645 173.822(12) ?
    O4 Pr1 Pr2 . 1_565 68.51(8) ?
    O3 Pr1 Pr2 1_565 1_565 36.74(8) ?
    O1 Pr1 Pr2 1_565 1_565 37.06(8) ?
    O5 Pr1 Pr2 2_664 1_565 108.19(8) ?
    O7 Pr1 Pr2 . 1_565 81.16(8) ?
    O2 Pr1 Pr2 . 1_565 147.30(8) ?
    O2 Pr1 Pr2 2_654 1_565 142.36(8) ?
    O6 Pr1 Pr2 1_545 1_565 102.41(8) ?
    Mo Pr1 Pr2 2_564 1_565 124.637(12) ?
    Pr2 Pr1 Pr2 2_645 1_565 61.044(9) ?
    O4 Pr1 Pr2 . 2_545 53.61(8) ?
    O3 Pr1 Pr2 1_565 2_545 38.13(7) ?
    O1 Pr1 Pr2 1_565 2_545 91.90(8) ?
    O5 Pr1 Pr2 2_664 2_545 164.08(9) ?
    O7 Pr1 Pr2 . 2_545 108.49(8) ?
    O2 Pr1 Pr2 . 2_545 118.48(8) ?
    O2 Pr1 Pr2 2_654 2_545 107.57(8) ?
    O6 Pr1 Pr2 1_545 2_545 40.47(8) ?
    Mo Pr1 Pr2 2_564 2_545 97.798(12) ?
    Pr2 Pr1 Pr2 2_645 2_545 82.769(10) ?
    Pr2 Pr1 Pr2 1_565 2_545 62.010(9) ?
    O8 Pr2 O8 . 2_545 68.24(13) ?
    O8 Pr2 O4 . 2_645 79.16(11) ?
    O8 Pr2 O4 2_545 2_645 113.81(11) ?
    O8 Pr2 O3 . . 95.79(11) ?
    O8 Pr2 O3 2_545 . 90.33(12) ?
    O4 Pr2 O3 2_645 . 150.59(11) ?
    O8 Pr2 O1 . . 72.10(11) ?
    O8 Pr2 O1 2_545 . 134.09(11) ?
    O4 Pr2 O1 2_645 . 79.52(11) ?
    O3 Pr2 O1 . . 71.43(11) ?
    O8 Pr2 O3 . 2_535 167.27(12) ?
    O8 Pr2 O3 2_545 2_535 108.01(11) ?
    O4 Pr2 O3 2_645 2_535 113.02(11) ?
    O3 Pr2 O3 . 2_535 71.81(12) ?
    O1 Pr2 O3 . 2_535 105.54(10) ?
    O8 Pr2 O1 . 2_635 134.34(11) ?
    O8 Pr2 O1 2_545 2_635 150.80(11) ?
    O4 Pr2 O1 2_645 2_635 64.22(10) ?
    O3 Pr2 O1 . 2_635 102.94(11) ?
    O1 Pr2 O1 . 2_635 75.10(12) ?
    O3 Pr2 O1 2_535 2_635 54.11(11) ?
    O8 Pr2 O6 . 2 117.87(11) ?
    O8 Pr2 O6 2_545 2 68.69(12) ?
    O4 Pr2 O6 2_645 2 79.69(11) ?
    O3 Pr2 O6 . 2 126.73(10) ?
    O1 Pr2 O6 . 2 154.52(11) ?
    O3 Pr2 O6 2_535 2 69.74(10) ?
    O1 Pr2 O6 2_635 2 82.67(11) ?
    O8 Pr2 Pr2 . 2_545 34.21(8) ?
    O8 Pr2 Pr2 2_545 2_545 34.03(8) ?
    O4 Pr2 Pr2 2_645 2_545 97.53(8) ?
    O3 Pr2 Pr2 . 2_545 93.69(8) ?
    O1 Pr2 Pr2 . 2_545 103.65(8) ?
    O3 Pr2 Pr2 2_535 2_545 140.80(7) ?
    O1 Pr2 Pr2 2_635 2_545 161.72(7) ?
    O6 Pr2 Pr2 2 2_545 93.54(8) ?
    B2 Pr2 Pr2 2_535 2_545 166.65(10) ?
    O8 Pr2 Pr1 . 2_645 113.11(9) ?
    O8 Pr2 Pr1 2_545 2_645 125.58(9) ?
    O4 Pr2 Pr1 2_645 2_645 33.96(8) ?
    O3 Pr2 Pr1 . 2_645 139.70(8) ?
    O1 Pr2 Pr1 . 2_645 90.73(8) ?
    O3 Pr2 Pr1 2_535 2_645 79.17(7) ?
    O1 Pr2 Pr1 2_635 2_645 36.78(7) ?
    O6 Pr2 Pr1 2 2_645 63.84(8) ?
    B2 Pr2 Pr1 2_535 2_645 57.28(10) ?
    Pr2 Pr2 Pr1 2_545 2_645 126.063(11) ?
    O8 Pr2 Pr1 . 1_545 82.46(9) ?
    O8 Pr2 Pr1 2_545 1_545 115.15(9) ?
    O4 Pr2 Pr1 2_645 1_545 115.41(8) ?
    O3 Pr2 Pr1 . 1_545 35.45(7) ?
    O1 Pr2 Pr1 . 1_545 35.98(7) ?
    O3 Pr2 Pr1 2_535 1_545 88.62(7) ?
    O1 Pr2 Pr1 2_635 1_545 89.26(7) ?
    O6 Pr2 Pr1 2 1_545 157.63(7) ?
    B2 Pr2 Pr1 2_535 1_545 87.02(10) ?
    Pr2 Pr2 Pr1 2_545 1_545 100.262(11) ?
    Pr1 Pr2 Pr1 2_645 1_545 118.956(9) ?
    O5 Mo O7 . . 107.10(17) ?
    O5 Mo O6 . . 107.70(16) ?
    O7 Mo O6 . . 111.77(17) ?
    O5 Mo O2 . 2_564 105.62(17) ?
    O7 Mo O2 . 2_564 118.20(16) ?
    O6 Mo O2 . 2_564 105.89(16) ?
    Pr1 O6 Pr2 1_565 2 99.70(12) ?
    Mo O2 Pr1 2_564 . 114.85(15) ?
    Mo O2 Pr1 2_564 2_654 122.00(16) ?
    Pr1 O2 Pr1 . 2_654 109.68(12) ?
    O8 B1 O4 . . 122.1(4) ?
    O8 B1 O9 . . 121.5(4) ?
    O4 B1 O9 . . 116.2(4) ?
    B1 O4 Pr1 . . 129.0(3) ?
    B1 O4 Pr2 . 2_645 113.9(3) ?
    Pr1 O4 Pr2 . 2_645 110.68(12) ?
    B1 O8 Pr2 . . 134.1(3) ?
    B1 O8 Pr2 . 2_545 113.4(3) ?
    Pr2 O8 Pr2 . 2_545 111.76(13) ?
    B2 O9 B1 1_655 . 125.1(4) ?
    O9 B2 O1 1_455 1_455 123.8(4) ?
    O9 B2 O3 1_455 . 119.3(4) ?
    O1 B2 O3 1_455 . 116.8(4) ?
    Pr1 O1 Pr2 1_545 . 106.97(12) ?
    B2 O1 Pr2 1_655 2_635 94.4(3) ?
    Pr1 O1 Pr2 1_545 2_635 104.05(12) ?
    Pr2 O1 Pr2 . 2_635 104.90(12) ?
    B2 O3 Pr1 . 1_545 123.2(3) ?
    B2 O3 Pr2 . . 114.9(3) ?
    Pr1 O3 Pr2 1_545 . 107.81(12) ?
    B2 O3 Pr2 . 2_535 94.2(3) ?
    Pr1 O3 Pr2 1_545 2_535 106.39(12) ?
    Pr2 O3 Pr2 . 2_535 108.19(12) ?
data_global
_journal_date_recd_electronic     2008-04-01
_journal_date_accepted     2008-04-15
_journal_name_full     'Acta Crystallographica, Section E'
_journal_year     2008
_journal_volume     64
_journal_issue      6
_journal_page_first     i28
_journal_page_last     i28
_journal_paper_category     QI
_journal_coeditor_code     WM2175
_publ_contact_author_name     'Held, Peter'
_publ_contact_author_address
;
  Institut f\"ur Kristallographie
  Universit\"at zu K\"oln
  Z\"ulpicher Str. 49b
  D-50674 K\"oln
  Germany
;
_publ_contact_author_email     peter.held@uni-koeln.de
_publ_contact_author_fax     +49-221-470-4963
_publ_contact_author_phone     +49-221-470-6103
_publ_section_title
;
Dipraseodymium(III) pyroborate molybdate(VI), Pr~2~(B~2~O~5~)(MoO~4~)
;
loop_
    _publ_author_name
    _publ_author_address
    'Held, Peter'
;
Institut f\"ur Kristallographie
Universit\"at zu K\"oln
Z\"ulpicher Strasse 49b
D-50674 K\"oln
Germany
;
    'Becker, Petra'
;
Institut f\"ur Kristallographie
Universit\"at zu K\"oln
Z\"ulpicher Strasse 49b
D-50674 K\"oln
Germany
;
_refine_special_details
;
Refinement of F^2^ against ALL reflections. The weighted R-factor wR and
goodness of fit S are based on F^2^, conventional R-factors R are based on F,
with F set to zero for negative F^2^. The threshold expression of F^2^ >
2sigma(F^2^) is used only for calculating R-factors(gt) etc. and is not
relevant to the choice of reflections for refinement. R-factors based on F^2^
are statistically about twice as large as those based on F, and R- factors
based on ALL data will be even larger.
;
