# Supplementary material for: Dipraseodymium(III) pyroborate molybdate(VI), Pr2(B2O5)(MoO4)
Source: Acta Crystallogr Sect E Struct Rep Online. 2008 May 3;64(Pt 6):i28. doi: 10.1107/S1600536808010386 (PMC2961550; doi:10.1107/S1600536808010386)
Supplement: Supplementary file 2 [file e-64-00i28-Isup2.hkl]

# 
# h,k,l, Fc-squared, Fo-squared, sigma(Fo-squared) and status flag 
# 
data_I
_shelx_title '  Pr2 MoO4 B2O5 in P-1' 
_shelx_refln_list_code          4 
_shelx_F_calc_maximum      295.90 
_exptl_crystal_F_000       484.00 
_reflns_d_resolution_high  0.7020 
 
loop_ 
 _symmetry_equiv_pos_as_xyz 
 'x, y, z' 
 '-x, -y, -z' 
 
_cell_length_a     5.2806 
_cell_length_b     7.0278 
_cell_length_c    10.5824 
_cell_angle_alpha  74.557 
_cell_angle_beta   76.307 
_cell_angle_gamma  73.065 
 
_shelx_F_squared_multiplier     1.000 
 
loop_ 
 _refln_index_h 
 _refln_index_k 
 _refln_index_l 
 _refln_F_squared_calc 
 _refln_F_squared_meas 
 _refln_F_squared_sigma 
 _refln_observed_status 
   1   0   0     2537.33     2271.11     35.85 o 
   2   0   0      158.58      163.92     11.40 o 
   3   0   0      423.86      434.80     40.15 o 
   4   0   0     4330.75     4030.07     90.95 o 
   5   0   0     2028.31     1914.02     70.08 o 
   6   0   0     2975.99     3056.15     71.59 o 
   7   0   0       36.16       52.01     31.40 o 
  -6   1   0       54.04       12.84     40.89 o 
  -5   1   0     7083.28     6599.84     95.52 o 
  -4   1   0    16315.39    15347.70    248.71 o 
  -3   1   0      973.25      905.93     18.63 o 
  -2   1   0      112.83      137.44      5.42 o 
  -1   1   0      378.93      360.92      7.72 o 
   0   1   0     9446.27    10609.32     34.36 o 
   1   1   0    20459.72    19797.98    614.38 o 
   2   1   0      163.20      134.61     18.39 o 
   3   1   0      576.40      575.96     46.66 o 
   4   1   0      111.36       98.68      7.41 o 
   5   1   0    21522.21    19680.46    362.15 o 
   6   1   0     1704.92     1644.97     74.74 o 
   7   1   0       19.01       25.29     20.17 o 
  -6   2   0       12.20       40.15     12.89 o 
  -5   2   0     1985.04     1995.24     97.83 o 
  -4   2   0      305.71      281.06     11.14 o 
  -3   2   0    10431.62    10202.92    129.32 o 
  -2   2   0     3573.50     3467.26     42.66 o 
  -1   2   0      569.73      524.88     15.28 o 
   0   2   0     9931.93    10214.57     39.93 o 
   1   2   0    57754.97    60935.56    956.47 o 
   2   2   0        6.65        5.68      4.42 o 
   3   2   0      230.28      232.20     18.32 o 
   4   2   0     1095.49     1096.06     24.68 o 
   5   2   0     3380.91     3153.99     58.99 o 
   6   2   0     5039.07     4774.88     82.61 o 
   7   2   0     2532.15     2551.49     56.26 o 
  -6   3   0     1808.31     1819.92     53.62 o 
  -5   3   0      514.86      482.64     30.31 o 
  -4   3   0     5623.14     5548.23     79.04 o 
  -3   3   0    13461.11    13150.18    111.03 o 
  -2   3   0     1609.76     1575.84     31.95 o 
  -1   3   0      411.93      365.90      8.46 o 
   0   3   0     6626.11     7303.86     48.28 o 
   1   3   0     1090.68     1061.62     29.07 o 
   2   3   0    25861.76    25268.05    301.24 o 
   3   3   0      951.03      939.16     20.02 o 
   4   3   0      413.67      369.61     25.78 o 
   5   3   0        0.96        4.56      7.08 o 
   6   3   0    10526.01     9898.11    333.45 o 
   7   3   0       50.48       41.16     16.94 o 
  -5   4   0       49.26       79.76     11.09 o 
  -4   4   0      620.55      612.67     17.18 o 
  -3   4   0      642.50      672.58     17.12 o 
  -2   4   0    20394.16    20411.66    217.10 o 
  -1   4   0     2322.00     2288.85     46.04 o 
   0   4   0     1277.17     1285.66     27.13 o 
   1   4   0     3817.60     3696.62     45.26 o 
   2   4   0    19832.66    19696.98    253.82 o 
   3   4   0     1670.08     1623.67     34.30 o 
   4   4   0        6.20       17.96     10.23 o 
   5   4   0        1.32        6.21     10.52 o 
   6   4   0      511.19      483.16     22.74 o 
   7   4   0     5621.50     5573.21    101.44 o 
  -5   5   0     3606.35     3841.33    131.39 o 
  -4   5   0      800.73      831.36     23.44 o 
  -3   5   0     5608.47     5569.88     83.74 o 
  -2   5   0     5011.40     4950.31     80.02 o 
  -1   5   0     2917.03     2808.10     49.36 o 
   0   5   0      161.32      160.27      5.50 o 
   1   5   0       34.22       46.25      5.12 o 
   2   5   0     1024.37     1020.77     21.42 o 
   3   5   0    29986.80    29550.39    197.91 o 
   4   5   0       43.86       51.47     12.30 o 
   5   5   0       67.08       87.64      8.06 o 
   6   5   0       41.37       33.96     15.34 o 
  -4   6   0     1104.50     1107.91     34.67 o 
  -3   6   0        1.84        7.56     10.87 o 
  -2   6   0     1910.55     1935.44     40.32 o 
  -1   6   0    12336.37    12537.77    159.55 o 
   0   6   0     2249.60     2181.43     30.31 o 
   1   6   0      549.82      503.73     13.14 o 
   2   6   0     2134.12     2099.94     42.50 o 
   3   6   0     6706.04     6686.69     84.34 o 
   4   6   0     2391.83     2320.13     43.36 o 
   5   6   0       15.17       18.70     29.25 o 
   6   6   0      318.34      322.27     27.26 o 
  -3   7   0      439.70      444.78     27.40 o 
  -2   7   0     4880.07     5081.11     89.28 o 
  -1   7   0     1787.96     1807.37     35.65 o 
   0   7   0     4089.01     4080.07     50.52 o 
   1   7   0     1412.95     1469.03     58.55 o 
   2   7   0     1132.08     1205.91     24.31 o 
   3   7   0     1855.26     1842.31     40.25 o 
   4   7   0    13184.52    13053.71    139.52 o 
   5   7   0        7.30        2.56      8.21 o 
   6   7   0       13.06       25.72     10.88 o 
  -2   8   0      148.63      171.36     19.52 o 
  -1   8   0     3120.15     3264.45     60.45 o 
   0   8   0     6453.40     6719.57     72.29 o 
   1   8   0     2051.95     2038.08     46.02 o 
   2   8   0      401.22      418.50     17.07 o 
   3   8   0     1838.41     1893.64     53.43 o 
   4   8   0     2052.05     2017.64    113.07 o 
   5   8   0     2907.50     3099.89     62.39 o 
   0   9   0        6.05       11.83      8.35 o 
   1   9   0     4054.55     4349.37    129.26 o 
   2   9   0     1820.34     1927.21    103.63 o 
   3   9   0     1202.75     1229.80     42.72 o 
   4   9   0     1513.41     1626.09     36.62 o 
  -3  -9   1     1661.91     1651.33     48.72 o 
  -2  -9   1     2034.75     2073.35     45.24 o 
  -1  -9   1      762.38      789.88     25.88 o 
   0  -9   1     2584.63     2731.33     42.73 o 
  -5  -8   1      334.99      344.49     18.90 o 
  -4  -8   1      641.00      660.54     23.31 o 
  -3  -8   1    10902.21    11389.01    138.57 o 
  -2  -8   1      855.12      828.65     55.75 o 
  -1  -8   1      165.23      163.77     12.10 o 
   0  -8   1     1479.88     1541.80     23.24 o 
   1  -8   1     2540.03     2566.52     55.95 o 
   2  -8   1      474.16      525.09     33.59 o 
  -5  -7   1      118.45      124.14     12.44 o 
  -4  -7   1       14.02        1.28     20.39 o 
  -3  -7   1     2714.08     2660.00     49.52 o 
  -2  -7   1     8688.28     8810.66    107.69 o 
  -1  -7   1     3679.89     3668.05     91.98 o 
   0  -7   1      790.02      744.91     13.20 o 
   1  -7   1     3786.48     3715.22     74.25 o 
   2  -7   1     4576.14     5013.09    149.46 o 
   3  -7   1     1430.32     1534.08     33.71 o 
  -6  -6   1     7406.34     7323.96    154.87 o 
  -5  -6   1      559.95      551.15     30.21 o 
  -4  -6   1      556.57      531.92     15.87 o 
  -3  -6   1      348.36      381.57     17.78 o 
  -2  -6   1    14405.31    14604.98    126.97 o 
  -1  -6   1      300.04      325.85     19.40 o 
   0  -6   1      688.31      678.71     11.17 o 
   1  -6   1       24.72       37.24     19.69 o 
   2  -6   1     5236.77     5234.84     84.17 o 
   3  -6   1     3918.24     3860.12     78.13 o 
   4  -6   1     4640.13     4784.95     94.79 o 
  -6  -5   1     8000.25     7893.22    193.90 o 
  -5  -5   1      546.65      581.39     29.21 o 
  -4  -5   1       91.20       81.23      7.87 o 
  -3  -5   1      518.10      468.92     12.80 o 
  -2  -5   1       52.59       56.41      5.87 o 
  -1  -5   1    20531.73    21525.04    238.07 o 
   0  -5   1     4990.88     5216.38     46.14 o 
   1  -5   1      326.67      315.65     10.56 o 
   2  -5   1     5363.13     5557.89     77.06 o 
   3  -5   1     5128.58     5212.34     82.67 o 
   4  -5   1       46.95       49.96      9.49 o 
   5  -5   1     1660.95     1647.12     37.24 o 
  -7  -4   1        9.91      -16.28     18.64 o 
  -6  -4   1       64.66      117.91     41.56 o 
  -5  -4   1    16471.78    15342.07    191.32 o 
  -4  -4   1      577.50      619.09     14.67 o 
  -3  -4   1     1063.48      999.55     24.62 o 
  -2  -4   1      339.22      319.15      9.06 o 
  -1  -4   1    15609.37    15678.23    260.56 o 
   0  -4   1     1834.01     1857.28     28.30 o 
   1  -4   1     1290.37     1323.46     43.72 o 
   2  -4   1      357.22      367.89     11.31 o 
   3  -4   1     2514.93     2472.46     51.53 o 
   4  -4   1     5472.06     5381.05     86.53 o 
   5  -4   1     4789.92     4754.74    157.42 o 
  -7  -3   1        2.20       -9.70     12.10 o 
  -6  -3   1     1951.78     1780.36     41.96 o 
  -5  -3   1     5684.57     5360.11    148.18 o 
  -4  -3   1     3498.13     3279.69     54.02 o 
  -3  -3   1      100.76      108.69      8.31 o 
  -2  -3   1        3.00        6.24      5.66 o 
  -1  -3   1      730.58      832.98     15.90 o 
   0  -3   1    55654.82    62118.43    514.76 o 
   1  -3   1     8284.22     8230.50     68.23 o 
   2  -3   1     3862.74     3879.07     73.12 o 
   3  -3   1     2235.30     2223.18     44.90 o 
   4  -3   1     5327.29     5044.54     78.20 o 
   5  -3   1      503.93      511.38     18.98 o 
   6  -3   1     3451.50     3432.05     67.59 o 
  -7  -2   1      410.19      418.94     20.20 o 
  -6  -2   1       63.51       67.10      9.93 o 
  -5  -2   1     1367.34     1328.21     27.59 o 
  -4  -2   1    28095.96    25383.49    948.96 o 
  -3  -2   1     1312.18     1280.54     22.78 o 
  -2  -2   1      569.53      728.24     17.47 o 
  -1  -2   1       62.93       77.11      4.49 o 
   0  -2   1    12160.25    12445.50     82.22 o 
   1  -2   1    18773.74    19724.08    174.66 o 
   2  -2   1     2986.21     2761.40     39.39 o 
   3  -2   1       32.15       47.23     13.10 o 
   4  -2   1     1032.23      958.18     19.42 o 
   5  -2   1     9310.44     9455.08    419.41 o 
   6  -2   1     3120.71     3052.23     63.10 o 
  -7  -1   1      707.22      720.59     24.28 o 
  -6  -1   1      170.74      165.06     12.34 o 
  -5  -1   1     1713.25     1581.95     34.91 o 
  -4  -1   1      880.07      904.30     75.90 o 
  -3  -1   1    16950.64    14710.62    479.09 o 
  -2  -1   1      275.20      332.40      7.27 o 
  -1  -1   1      575.96      596.12     16.79 o 
   0  -1   1      141.67      148.74      3.11 o 
   1  -1   1    60040.54    66344.91    734.18 o 
   2  -1   1     8280.84     8468.17     68.16 o 
   3  -1   1       40.35       63.39      6.55 o 
   4  -1   1      967.53      964.86     19.82 o 
   5  -1   1     4481.37     4425.81    120.98 o 
   6  -1   1     3379.60     3493.08     73.70 o 
  -6   0   1      850.90      840.61     32.71 o 
  -5   0   1       35.79       63.64     14.78 o 
  -4   0   1     3292.71     3270.35    222.88 o 
  -3   0   1    38452.01    34202.36   1543.29 o 
  -2   0   1      334.09      429.89     67.36 o 
  -1   0   1     1549.82     1559.81     51.28 o 
   1   0   1     2380.14     2398.86     41.89 o 
   2   0   1    15838.30    13456.73    139.60 o 
   3   0   1     4052.59     3674.36     69.37 o 
   4   0   1        2.00       -6.54     18.39 o 
   5   0   1      668.29      696.29     33.56 o 
   6   0   1     7896.64     7257.98    154.38 o 
   7   0   1      834.93      748.35     53.68 o 
  -6   1   1      687.51      680.88     31.86 o 
  -5   1   1      635.55      567.36     15.97 o 
  -4   1   1     1576.38     1552.47     44.29 o 
  -3   1   1       53.47       72.09      5.88 o 
  -2   1   1    42175.32    40578.09    552.80 o 
  -1   1   1      106.58      112.13      4.42 o 
   0   1   1      276.34      296.81      4.43 o 
   1   1   1      776.80      724.69     13.74 o 
   2   1   1    52754.24    47597.38    873.59 o 
   3   1   1        2.65       -0.51      5.72 o 
   4   1   1      542.69      538.40     28.93 o 
   5   1   1      179.07      176.88     11.77 o 
   6   1   1     1259.05     1242.19     55.26 o 
   7   1   1     2545.65     2581.98     52.21 o 
  -6   2   1     3913.23     3938.95     73.45 o 
  -5   2   1     2068.36     2078.07     42.82 o 
  -4   2   1     1132.19     1069.52     33.78 o 
  -3   2   1    10637.09     9818.46     87.63 o 
  -2   2   1    23906.97    22884.85    123.92 o 
  -1   2   1     4848.71     4607.29     41.97 o 
   0   2   1     1586.46     1554.14     19.65 o 
   1   2   1      150.20      155.41      5.70 o 
   2   2   1     1251.61     1310.94     22.63 o 
   3   2   1    34510.50    30780.16    514.76 o 
   4   2   1     5134.76     4669.32     67.81 o 
   5   2   1      288.15      297.91     11.95 o 
   6   2   1      115.42      108.92     11.76 o 
   7   2   1     4922.28     4784.44    155.81 o 
  -6   3   1      877.81      906.31     27.11 o 
  -5   3   1     1602.83     1614.34     35.02 o 
  -4   3   1     1092.18     1029.21     22.21 o 
  -3   3   1      200.52      181.58      8.78 o 
  -2   3   1     1363.99     1416.84     30.97 o 
  -1   3   1    38499.66    40676.65    442.71 o 
   0   3   1      774.41      805.57     15.26 o 
   1   3   1     1276.37     1407.35     23.61 o 
   2   3   1     1042.96     1031.68     18.14 o 
   3   3   1    20012.02    18594.90    114.64 o 
   4   3   1     3201.26     3144.61     51.00 o 
   5   3   1      700.28      694.15     16.51 o 
   6   3   1      361.24      329.46     19.96 o 
   7   3   1      119.41      114.67     13.06 o 
  -5   4   1     2925.13     2881.00    106.23 o 
  -4   4   1     2105.96     2100.98     43.11 o 
  -3   4   1      552.24      544.93     14.25 o 
  -2   4   1     7955.31     7786.07     94.88 o 
  -1   4   1     8306.97     8229.64     74.87 o 
   0   4   1     7563.85     7449.26     46.52 o 
   1   4   1     1811.69     1878.37     41.19 o 
   2   4   1      353.77      344.32     11.17 o 
   3   4   1      535.93      515.58     11.43 o 
   4   4   1    26928.36    25128.54    434.70 o 
   5   4   1     1380.96     1308.36     32.12 o 
   6   4   1       12.99        5.99      8.47 o 
   7   4   1      291.04      283.66     17.38 o 
  -5   5   1       88.27      124.18     12.03 o 
  -4   5   1     3295.08     3439.86     72.46 o 
  -3   5   1     1266.49     1290.90     35.33 o 
  -2   5   1       47.87       66.40      8.83 o 
  -1   5   1     4418.95     4386.83     74.60 o 
   0   5   1    21400.48    21740.42    188.55 o 
   1   5   1      617.51      607.17     13.59 o 
   2   5   1       33.62       37.90      5.18 o 
   3   5   1      446.01      462.39     12.35 o 
   4   5   1     8204.77     8023.44     94.59 o 
   5   5   1     3334.06     3257.24     64.12 o 
   6   5   1      264.35      279.08     14.74 o 
   7   5   1      135.77      142.36     13.00 o 
  -4   6   1     3121.89     3267.41    108.69 o 
  -3   6   1     2998.99     3209.62     60.74 o 
  -2   6   1       16.36        0.94      8.58 o 
  -1   6   1     4923.21     4760.28     71.89 o 
   0   6   1      652.34      675.38     10.65 o 
   1   6   1     8886.54     8830.14     91.04 o 
   2   6   1      248.44      261.93     10.13 o 
   3   6   1      527.53      546.58     14.10 o 
   4   6   1     2122.34     2181.53     41.02 o 
   5   6   1    16668.61    16125.55    155.01 o 
   6   6   1       12.25       16.41     10.46 o 
  -3   7   1     2677.94     2923.16    109.63 o 
  -2   7   1     2772.35     2803.11     64.74 o 
  -1   7   1     1392.50     1420.43     29.09 o 
   0   7   1     5683.11     5850.56     59.28 o 
   1   7   1    12286.02    12673.42    123.90 o 
   2   7   1     2167.04     2053.44     40.31 o 
   3   7   1        2.68       14.95      6.10 o 
   4   7   1      268.25      319.89     14.51 o 
   5   7   1      650.72      662.00     21.58 o 
   6   7   1     4095.79     4191.44     87.62 o 
  -2   8   1     2305.81     2422.41     54.07 o 
  -1   8   1       48.30       76.10     12.63 o 
   0   8   1      422.15      435.82     12.33 o 
   1   8   1        9.87       -6.05     11.89 o 
   2   8   1     6384.18     6792.72    187.49 o 
   3   8   1     1227.20     1294.66     28.55 o 
   4   8   1      423.84      432.32     47.92 o 
   5   8   1     1416.08     1414.86     32.64 o 
  -1   9   1     2548.43     2712.90     60.95 o 
   0   9   1     1347.43     1456.61     23.45 o 
   1   9   1     3987.45     4122.27     85.18 o 
   2   9   1     5882.20     5998.27    161.85 o 
   3   9   1     1612.21     1693.11     36.63 o 
   4   9   1       12.57        8.27     14.87 o 
  -2  -9   2     4325.87     4584.74    180.62 o 
  -1  -9   2      852.69      921.94     47.75 o 
  -4  -8   2       59.82       52.54     10.97 o 
  -3  -8   2        1.99       11.59     11.28 o 
  -2  -8   2     1725.23     1685.23     61.00 o 
  -1  -8   2     5519.91     5535.10     97.12 o 
   0  -8   2     5728.27     5901.50     72.10 o 
   1  -8   2      768.05      746.74     25.38 o 
   2  -8   2     2732.53     2835.62     62.87 o 
  -5  -7   2    10870.19    11254.48    144.64 o 
  -4  -7   2     1175.95     1196.62     28.02 o 
  -3  -7   2      739.80      734.35     21.53 o 
  -2  -7   2     1293.28     1288.55     27.12 o 
  -1  -7   2     5807.59     6126.24     91.35 o 
   0  -7   2        0.36        2.88     20.25 o 
   1  -7   2      999.78     1032.07     25.89 o 
   2  -7   2       18.13       37.93      9.59 o 
   3  -7   2     2981.98     3166.71    106.80 o 
  -6  -6   2      299.03      279.38     16.46 o 
  -5  -6   2     6153.10     6001.29    179.86 o 
  -4  -6   2      813.66      823.81     21.88 o 
  -3  -6   2       12.82       22.55     13.07 o 
  -2  -6   2       39.71       34.94      9.03 o 
  -1  -6   2     3790.82     3747.66     63.62 o 
   0  -6   2    15775.88    16378.78    139.64 o 
   1  -6   2     5123.60     5302.26    164.42 o 
   2  -6   2     1134.88     1173.10     36.53 o 
   3  -6   2     2308.28     2322.26     47.39 o 
   4  -6   2     1146.34     1167.33     30.97 o 
  -6  -5   2      374.52      388.96     18.36 o 
  -5  -5   2       67.39       85.09     10.03 o 
  -4  -5   2    16589.52    16007.53    272.45 o 
  -3  -5   2     2124.35     2089.52     37.92 o 
  -2  -5   2      256.59      255.98      9.92 o 
  -1  -5   2      913.95      944.93     51.78 o 
   0  -5   2    13108.90    13398.07     79.79 o 
   1  -5   2     2080.85     2096.39     58.83 o 
   2  -5   2     4109.13     4193.73     68.98 o 
   3  -5   2      279.79      302.60     13.02 o 
   4  -5   2     3162.54     3246.39     60.06 o 
   5  -5   2     2211.25     2338.56     81.71 o 
  -6  -4   2       92.58       90.53     11.03 o 
  -5  -4   2      875.20      872.81     63.16 o 
  -4  -4   2     3056.10     3013.77     56.64 o 
  -3  -4   2    11369.92    11061.54    143.33 o 
  -2  -4   2      958.83      914.66     39.46 o 
  -1  -4   2      555.16      564.49     11.74 o 
   0  -4   2     1179.93     1201.52     16.93 o 
   1  -4   2    23504.36    24722.42    149.90 o 
   2  -4   2     3954.37     4032.05     62.74 o 
   3  -4   2       13.68       43.27      6.82 o 
   4  -4   2     2484.67     2486.98     49.13 o 
   5  -4   2     2867.76     2844.75     59.13 o 
  -6  -3   2       58.92       64.44     10.29 o 
  -5  -3   2       69.66       78.38      8.28 o 
  -4  -3   2      543.33      605.06     27.07 o 
  -3  -3   2    24360.25    23260.78    227.24 o 
  -2  -3   2      658.76      675.82     14.54 o 
  -1  -3   2     1670.27     1651.66     29.71 o 
   0  -3   2      388.90      374.88      6.02 o 
   1  -3   2     6125.22     6033.21     61.25 o 
   2  -3   2    11207.44    11462.53     96.10 o 
   3  -3   2     7977.21     7940.84     90.12 o 
   4  -3   2      180.97      184.39     14.24 o 
   5  -3   2     2154.36     2184.73     43.00 o 
   6  -3   2     3473.53     3444.34     70.13 o 
  -7  -2   2     5968.21     5413.56    105.02 o 
  -6  -2   2      128.63      124.38     12.62 o 
  -5  -2   2      733.76      681.41     17.28 o 
  -4  -2   2      274.21      265.71     10.61 o 
  -3  -2   2      881.95      913.43     43.19 o 
  -2  -2   2    31049.09    29680.89    448.76 o 
  -1  -2   2     2497.20     2459.37     55.85 o 
   0  -2   2     3244.85     3408.21     27.02 o 
   1  -2   2      619.28      649.45     23.39 o 
   2  -2   2    29634.60    31258.54    285.19 o 
   3  -2   2     1067.25     1082.93     25.70 o 
   4  -2   2       66.62       87.21      8.31 o 
   5  -2   2     1038.69      993.28     23.97 o 
   6  -2   2     2233.74     2297.18     50.47 o 
  -6  -1   2     8176.25     7940.25    174.12 o 
  -5  -1   2       41.33       52.27      7.63 o 
  -4  -1   2      233.36      208.96     17.90 o 
  -3  -1   2     5997.48     5508.61     90.70 o 
  -2  -1   2    43875.56    39674.54    935.88 o 
  -1  -1   2      320.57      385.93      8.66 o 
   0  -1   2      761.53      755.05      9.79 o 
   1  -1   2      647.55      653.91     14.71 o 
   2  -1   2     2191.51     2227.63     62.62 o 
   3  -1   2    23875.38    25096.10    301.11 o 
   4  -1   2     5517.07     5527.10     88.48 o 
   5  -1   2      998.84     1008.41     49.42 o 
   6  -1   2     1728.27     1709.28     43.75 o 
  -6   0   2     4333.95     4442.00    191.77 o 
  -5   0   2     1702.83     1839.32     38.69 o 
  -4   0   2     1168.79     1270.14     30.39 o 
  -3   0   2       16.07       60.22     10.82 o 
  -2   0   2        7.23      116.62     53.01 o 
  -1   0   2    56785.77    64024.77    306.76 o 
   0   0   2     2434.71     2654.22     29.33 o 
   1   0   2      246.66      310.32     16.30 o 
   2   0   2     1001.20     1105.10     23.80 o 
   3   0   2    29737.08    26334.18    241.87 o 
   4   0   2       52.38       77.27     16.43 o 
   5   0   2     1408.63     1372.94     42.81 o 
   6   0   2       89.59       48.08     26.49 o 
   7   0   2     1029.46     1129.66     58.77 o 
  -6   1   2     1215.10     1205.72     32.25 o 
  -5   1   2     8468.67     8130.77    117.29 o 
  -4   1   2      782.28      771.91     19.28 o 
  -3   1   2     1282.36     1285.76     33.78 o 
  -2   1   2     5020.67     4605.80     58.35 o 
  -1   1   2    33308.53    32488.47    522.05 o 
   0   1   2     5166.03     5295.67     30.96 o 
   1   1   2        8.46        6.99      5.14 o 
   2   1   2      595.73      624.41     18.01 o 
   3   1   2       11.06       -3.35      9.26 o 
   4   1   2    24370.80    22964.26    415.15 o 
   5   1   2     2501.46     2503.47     53.61 o 
   6   1   2      284.10      305.78     22.39 o 
   7   1   2      924.32      971.09     61.15 o 
  -6   2   2     4392.98     4276.05     87.71 o 
  -5   2   2     2620.64     2529.43     49.64 o 
  -4   2   2     5064.26     4672.54    125.47 o 
  -3   2   2     1302.28     1251.66     26.89 o 
  -2   2   2      224.37      218.90      7.62 o 
  -1   2   2     1057.85      960.63     20.84 o 
   0   2   2    47108.64    49638.63    663.23 o 
   1   2   2      622.50      595.55     12.47 o 
   2   2   2      454.37      524.85     11.57 o 
   3   2   2      137.62      145.42      6.73 o 
   4   2   2    11287.18    10311.00    285.17 o 
   5   2   2     1603.04     1566.86     34.23 o 
   6   2   2     1250.21     1279.30     29.86 o 
   7   2   2        6.61       -5.68     22.52 o 
  -6   3   2       76.72       72.89     12.65 o 
  -5   3   2     3654.16     3515.44    137.38 o 
  -4   3   2    10103.07     9810.29    318.51 o 
  -3   3   2     2587.57     2515.86     89.61 o 
  -2   3   2      216.02      211.99      7.60 o 
  -1   3   2     4032.00     3835.89     45.12 o 
   0   3   2    10140.60     9832.50     48.07 o 
   1   3   2    12468.92    12289.74     76.34 o 
   2   3   2     1799.71     1857.62     29.96 o 
   3   3   2       26.20       44.78      8.55 o 
   4   3   2       42.75       49.86      6.22 o 
   5   3   2    20732.47    18756.32    525.01 o 
   6   3   2     1476.08     1454.76     33.11 o 
   7   3   2        2.61        5.34     19.66 o 
  -5   4   2     3024.10     3076.33     80.33 o 
  -4   4   2      370.70      370.67     15.52 o 
  -3   4   2     9731.51     9498.71    101.79 o 
  -2   4   2     2131.02     2124.09     41.87 o 
  -1   4   2      336.88      331.00     22.79 o 
   0   4   2     8881.83     8646.72     51.14 o 
   1   4   2    46296.08    48693.57    194.91 o 
   2   4   2      193.10      209.11      7.30 o 
   3   4   2       77.33       85.28      6.05 o 
   4   4   2       63.67       86.63     12.77 o 
   5   4   2     1925.25     1855.98     38.27 o 
   6   4   2     3929.95     3884.62     76.97 o 
   7   4   2     1549.59     1546.09     34.59 o 
  -5   5   2      482.89      505.60     20.55 o 
  -4   5   2     5581.61     5676.73     94.36 o 
  -3   5   2     5752.78     5835.35     85.53 o 
  -2   5   2     1834.58     1811.20     37.66 o 
  -1   5   2      225.62      225.16     11.99 o 
   0   5   2      302.48      283.47      6.62 o 
   1   5   2     1241.02     1283.51     84.45 o 
   2   5   2    22971.21    23024.11    211.32 o 
   3   5   2      307.50      324.91     10.64 o 
   4   5   2      165.55      172.68      9.44 o 
   5   5   2      804.79      844.09     20.24 o 
   6   5   2    11237.14    10860.86    235.86 o 
   7   5   2      309.16      364.05     23.21 o 
  -4   6   2     1729.96     1874.07     80.42 o 
  -3   6   2      416.44      464.27     18.06 o 
  -2   6   2     3914.82     3786.83     77.84 o 
  -1   6   2     3259.60     3203.25     59.10 o 
   0   6   2     1425.33     1444.72     29.05 o 
   1   6   2     4971.98     5042.00    119.93 o 
   2   6   2    23296.10    23271.15    209.09 o 
   3   6   2      405.69      401.54     14.77 o 
   4   6   2       14.61       39.43      7.19 o 
   5   6   2      132.04      129.12     12.70 o 
   6   6   2      351.21      354.48     17.75 o 
  -3   7   2     5863.79     6259.43    162.94 o 
  -2   7   2     3790.35     3823.06    106.03 o 
  -1   7   2     2704.87     2747.47     92.93 o 
   0   7   2      146.82      172.02      7.21 o 
   1   7   2      813.28      827.40     18.03 o 
   2   7   2      358.66      352.72     12.69 o 
   3   7   2    11954.80    11853.31    209.03 o 
   4   7   2      362.53      403.00     14.82 o 
   5   7   2      771.78      814.77     23.11 o 
   6   7   2      211.42      234.30     14.78 o 
  -2   8   2     1172.76     1245.46     34.87 o 
  -1   8   2     3466.00     3693.58     77.07 o 
   0   8   2     3983.92     4117.14     55.26 o 
   1   8   2      710.26      683.18     21.26 o 
   2   8   2     4917.67     5028.61    100.68 o 
   3   8   2     5894.54     5903.13     92.96 o 
   4   8   2     1481.29     1516.24     31.30 o 
   5   8   2       20.83        3.69     12.13 o 
  -1   9   2      635.49      694.43     37.10 o 
   0   9   2     3228.64     3572.32     46.39 o 
   1   9   2      913.36      983.09     27.22 o 
   2   9   2        0.69        6.70     16.91 o 
   3   9   2     1136.99     1149.34     53.42 o 
   4   9   2     7031.58     7270.54    116.10 o 
  -4  -8   3     7288.98     7699.47    198.39 o 
  -3  -8   3     2338.56     2288.77     82.97 o 
  -2  -8   3      764.51      763.15     24.40 o 
  -1  -8   3     1540.44     1587.69     34.65 o 
   0  -8   3     4475.71     4542.80     65.06 o 
   1  -8   3       24.55       24.00     13.76 o 
  -5  -7   3       14.03       -6.43     13.23 o 
  -4  -7   3     4167.14     4347.28     86.34 o 
  -3  -7   3     1890.27     1923.32     39.65 o 
  -2  -7   3     2162.48     2281.01     47.67 o 
  -1  -7   3      408.07      431.97     16.57 o 
   0  -7   3     3043.38     2997.78     65.02 o 
   1  -7   3     5762.78     5788.89     98.31 o 
   2  -7   3     2580.85     2616.04     57.01 o 
   3  -7   3      160.09      162.08     15.36 o 
  -5  -6   3       83.20       96.53     15.10 o 
  -4  -6   3      138.91      149.76     12.83 o 
  -3  -6   3    13894.93    13603.24    265.97 o 
  -2  -6   3     1074.91     1059.14     22.24 o 
  -1  -6   3      338.36      425.51     44.33 o 
   0  -6   3      912.44      958.14     14.48 o 
   1  -6   3     3525.13     3472.18     68.91 o 
   2  -6   3     1114.31     1144.99     42.36 o 
   3  -6   3     5096.20     5197.32    114.80 o 
   4  -6   3      595.27      569.88     23.11 o 
  -6  -5   3       49.98       41.89     11.14 o 
  -5  -5   3      808.59      799.91     23.81 o 
  -4  -5   3       24.86       38.02     13.47 o 
  -3  -5   3     3200.24     3096.31     94.76 o 
  -2  -5   3    11491.14    11354.44    319.14 o 
  -1  -5   3     4637.20     4519.70     85.46 o 
   0  -5   3     1081.52     1081.29     16.45 o 
   1  -5   3     3876.21     3946.19    198.96 o 
   2  -5   3     8845.28     8994.38    107.09 o 
   3  -5   3     1322.43     1346.65     48.26 o 
   4  -5   3       39.27       62.86      9.95 o 
  -6  -4   3     6744.48     6566.68    111.13 o 
  -5  -4   3        9.55       21.94      8.20 o 
  -4  -4   3      716.59      691.03     27.37 o 
  -3  -4   3       21.77       50.55      7.03 o 
  -2  -4   3    27219.26    27635.02    500.14 o 
  -1  -4   3     1006.20     1016.90     20.49 o 
   0  -4   3      116.86      124.53      5.07 o 
   1  -4   3     1246.49     1236.35     47.71 o 
   2  -4   3     2684.57     2685.01     60.57 o 
   3  -4   3     5318.17     5404.00    197.67 o 
   4  -4   3     6528.38     6697.04    147.06 o 
   5  -4   3     1084.61     1027.77     30.22 o 
  -6  -3   3     6760.41     6318.01    158.32 o 
  -5  -3   3      468.24      453.02     48.01 o 
  -4  -3   3      129.21      123.20      9.19 o 
  -3  -3   3        7.36       20.98      5.44 o 
  -2  -3   3      981.06      980.29     20.69 o 
  -1  -3   3    38384.50    40683.88    304.13 o 
   0  -3   3     4150.75     4099.73     46.07 o 
   1  -3   3     1920.30     1890.56     36.41 o 
   2  -3   3     2804.22     2814.14     49.48 o 
   3  -3   3    15478.12    15080.78    372.28 o 
   4  -3   3     1074.09     1035.77     34.16 o 
   5  -3   3      626.75      634.79     23.51 o 
   6  -3   3       51.29       67.21     13.84 o 
  -6  -2   3      276.95      240.89     15.80 o 
  -5  -2   3    10355.28     9441.34    117.70 o 
  -4  -2   3      169.63      164.28      9.92 o 
  -3  -2   3      362.73      351.56     11.00 o 
  -2  -2   3     1311.26     1282.26     23.62 o 
  -1  -2   3    42046.43    44834.93    231.66 o 
   0  -2   3     1148.49     1231.69     21.88 o 
   1  -2   3      699.13      688.91     15.34 o 
   2  -2   3      411.28      403.40     10.90 o 
   3  -2   3     1251.78     1255.29     26.01 o 
   4  -2   3    13137.85    13086.55    185.33 o 
   5  -2   3     5400.96     5658.23    102.68 o 
   6  -2   3      256.37      251.91     17.93 o 
  -6  -1   3     3504.52     3409.84     95.37 o 
  -5  -1   3     4507.99     4448.90     84.13 o 
  -4  -1   3     2774.47     2678.49     46.79 o 
  -3  -1   3      638.44      701.69     15.41 o 
  -2  -1   3        8.20       33.20      5.16 o 
  -1  -1   3       34.33       55.94      5.55 o 
   0  -1   3    50416.23    57397.85    553.64 o 
   1  -1   3     1310.16     1350.11     23.67 o 
   2  -1   3      106.80      103.71      7.36 o 
   3  -1   3     2161.43     2149.85     71.16 o 
   4  -1   3    12680.69    12738.96    149.42 o 
   5  -1   3      147.15      136.48     15.09 o 
   6  -1   3     1637.36     1751.63     74.49 o 
  -6   0   3        4.31       24.43     17.63 o 
  -5   0   3     1726.67     1855.60     44.92 o 
  -4   0   3    22406.90    21486.49    300.22 o 
  -3   0   3        3.21       43.61     15.35 o 
  -2   0   3      940.64     1085.58     23.59 o 
  -1   0   3     5729.94     6283.93     82.13 o 
   0   0   3    12001.17    13154.66     79.09 o 
   1   0   3     5026.16     5173.28     70.56 o 
   2   0   3     1793.87     1885.57     52.07 o 
   3   0   3       14.12      -14.36     21.50 o 
   4   0   3     3172.54     3092.66     62.53 o 
   5   0   3    14436.05    13651.01    285.68 o 
   6   0   3     3021.65     3040.58     73.08 o 
   7   0   3        9.39        3.49     33.47 o 
  -6   1   3      103.22       92.40     18.80 o 
  -5   1   3     2142.73     2011.01     44.30 o 
  -4   1   3     3835.87     3365.07    116.75 o 
  -3   1   3     8400.54     7355.68    109.23 o 
  -2   1   3      907.32      830.87     18.93 o 
  -1   1   3     1271.04     1388.63     28.38 o 
   0   1   3     2423.09     2290.87     27.43 o 
   1   1   3    87555.17   101785.83   2356.23 o 
   2   1   3     2153.77     2080.22     43.49 o 
   3   1   3      110.48      124.46     10.26 o 
   4   1   3      102.85      110.26     12.59 o 
   5   1   3     3708.22     3774.20     78.65 o 
   6   1   3     2300.97     2414.28     56.18 o 
   7   1   3     3099.43     3462.64     89.27 o 
  -6   2   3      994.75     1034.45     46.75 o 
  -5   2   3      145.78      158.02     20.81 o 
  -4   2   3     6632.57     6143.93     96.19 o 
  -3   2   3    21002.43    19585.26    150.98 o 
  -2   2   3      875.52      841.19     27.33 o 
  -1   2   3      658.54      732.58     14.98 o 
   0   2   3       10.29       35.93      3.44 o 
   1   2   3     1726.91     1549.69     27.31 o 
   2   2   3    29127.74    29298.04    274.83 o 
   3   2   3      301.04      275.68      9.74 o 
   4   2   3      612.75      584.67     15.96 o 
   5   2   3      164.49      165.41     11.88 o 
   6   2   3    13123.93    12405.94    163.08 o 
   7   2   3     1387.72     1375.45     39.71 o 
  -5   3   3      134.80      150.69     12.48 o 
  -4   3   3     1952.76     1845.40    112.13 o 
  -3   3   3      332.27      328.70     11.64 o 
  -2   3   3    10828.05    10362.76    263.10 o 
  -1   3   3      416.88      413.41      9.55 o 
   0   3   3     1519.65     1528.75     19.61 o 
   1   3   3     3064.53     2802.79     36.89 o 
   2   3   3    51302.56    52664.29    468.36 o 
   3   3   3       22.88       55.56      5.43 o 
   4   3   3      153.59      153.39      8.73 o 
   5   3   3      336.51      363.18     13.85 o 
   6   3   3      732.93      786.30     33.23 o 
   7   3   3     5069.95     4763.45     91.09 o 
  -5   4   3     1935.76     1972.05     39.88 o 
  -4   4   3      113.42      119.44     10.53 o 
  -3   4   3     7318.38     7127.26     91.73 o 
  -2   4   3    12109.76    11834.16    105.94 o 
  -1   4   3     1122.66     1050.68     23.04 o 
   0   4   3      382.79      391.96      6.75 o 
   1   4   3      180.78      213.41     16.06 o 
   2   4   3      428.73      432.35     10.21 o 
   3   4   3    19619.81    18893.85    127.58 o 
   4   4   3     1050.26      941.91     33.12 o 
   5   4   3      155.58      153.88     18.57 o 
   6   4   3        4.86        8.01     14.27 o 
   7   4   3     9012.64     8553.35    129.53 o 
  -4   5   3      306.45      310.17     15.72 o 
  -3   5   3      869.27      845.27     19.84 o 
  -2   5   3      621.37      628.34     15.77 o 
  -1   5   3    23598.09    23995.83    298.60 o 
   0   5   3     2310.41     2264.22     29.90 o 
   1   5   3     1248.26     1264.42     24.98 o 
   2   5   3     5642.65     5582.99     65.83 o 
   3   5   3    14301.59    14027.86    120.67 o 
   4   5   3       85.34       93.60      7.83 o 
   5   5   3       37.05       40.83     13.29 o 
   6   5   3      125.15      135.50     14.44 o 
   7   5   3      433.54      457.24     20.86 o 
  -4   6   3     2892.87     2958.08     61.53 o 
  -3   6   3      581.81      585.00     20.10 o 
  -2   6   3     5437.45     5463.54     83.90 o 
  -1   6   3     5555.02     5506.20     78.85 o 
   0   6   3     3760.10     3788.48     43.35 o 
   1   6   3      800.05      792.91     16.90 o 
   2   6   3       21.24       18.34      5.93 o 
   3   6   3      223.69      263.34     13.70 o 
   4   6   3    19744.56    19452.47    159.42 o 
   5   6   3       93.16      101.21      8.52 o 
   6   6   3      301.98      345.00     16.29 o 
   7   6   3      194.72      225.33     22.33 o 
  -3   7   3     1366.96     1420.37     97.10 o 
  -2   7   3        2.79       24.75      7.57 o 
  -1   7   3     3058.43     3188.55     96.85 o 
   0   7   3    11411.34    11464.92     85.51 o 
   1   7   3     2707.79     2754.19     87.28 o 
   2   7   3      594.18      561.54     15.77 o 
   3   7   3     1233.80     1222.05     28.75 o 
   4   7   3     4882.99     4879.09     82.53 o 
   5   7   3     2378.14     2331.58    133.16 o 
   6   7   3       53.63       60.43     32.43 o 
  -2   8   3      328.50      338.72     32.87 o 
  -1   8   3     4859.60     4989.35     90.95 o 
   0   8   3     1419.72     1425.03     37.61 o 
   1   8   3     4024.02     4160.08     76.63 o 
   2   8   3     1094.08     1060.50     25.03 o 
   3   8   3      471.26      505.52     30.22 o 
   4   8   3      895.96      906.04     24.40 o 
   5   8   3    10960.32    11104.15    143.42 o 
  -1   9   3      215.69      225.32     15.69 o 
   0   9   3     3226.95     3376.36     45.58 o 
   1   9   3     4854.97     4895.42    131.71 o 
   2   9   3     1474.41     1514.00     32.43 o 
   3   9   3       27.81       55.75     58.30 o 
   4   9   3     1001.51     1035.64     28.98 o 
   5   9   3     1209.79     1276.62     50.79 o 
  -3  -8   4     1909.42     1977.18     43.38 o 
  -2  -8   4     1758.33     1676.38     61.56 o 
  -1  -8   4     2133.19     2164.74     46.14 o 
   0  -8   4     1024.61     1062.41     21.29 o 
   1  -8   4     3872.65     4380.27     78.21 o 
  -4  -7   4      541.92      596.81     29.44 o 
  -3  -7   4      462.48      482.33     20.09 o 
  -2  -7   4     9699.31     9962.63    129.69 o 
  -1  -7   4      682.24      638.66     21.81 o 
   0  -7   4       72.44       77.80      7.59 o 
   1  -7   4     1074.55     1132.95     29.36 o 
   2  -7   4     2283.43     2283.81     48.05 o 
  -5  -6   4        3.92       24.40     12.12 o 
  -4  -6   4      166.31      187.28     13.21 o 
  -3  -6   4       17.94       26.59      9.52 o 
  -2  -6   4     2938.44     2911.47     75.63 o 
  -1  -6   4     8241.88     8323.78    179.69 o 
   0  -6   4     4531.31     4475.34     55.62 o 
   1  -6   4     1989.58     2035.45     62.10 o 
   2  -6   4     4094.14     3995.24    107.69 o 
   3  -6   4     3704.29     3778.45     85.28 o 
  -5  -5   4     9333.19     9016.11    128.55 o 
  -4  -5   4     1248.07     1235.51     28.36 o 
  -3  -5   4      210.39      227.75     15.87 o 
  -2  -5   4     1114.88     1125.35     39.32 o 
  -1  -5   4    14767.32    14646.40    239.34 o 
   0  -5   4       50.10       70.67      5.16 o 
   1  -5   4       86.66      124.81      9.35 o 
   2  -5   4       20.11       27.28      7.07 o 
   3  -5   4     2856.80     2762.53     71.48 o 
   4  -5   4     3549.60     3555.97     67.68 o 
  -6  -4   4      707.39      679.13     36.61 o 
  -5  -4   4     6466.11     6373.86    102.84 o 
  -4  -4   4      690.78      676.02     18.36 o 
  -3  -4   4       53.27       52.72      7.78 o 
  -2  -4   4      117.34      109.43      7.69 o 
  -1  -4   4      499.76      449.64     12.71 o 
   0  -4   4    24049.57    25088.51    244.64 o 
   1  -4   4     6185.53     6501.24     81.22 o 
   2  -4   4      211.54      218.96     10.88 o 
   3  -4   4     3553.54     3524.93     69.91 o 
   4  -4   4     4788.39     4763.47    181.63 o 
   5  -4   4       14.30       14.40     29.00 o 
  -6  -3   4       23.06       18.48     12.76 o 
  -5  -3   4      363.39      370.53     41.34 o 
  -4  -3   4    22238.23    20498.40    325.81 o 
  -3  -3   4      424.91      404.90     12.93 o 
  -2  -3   4     2386.97     2352.94     45.37 o 
  -1  -3   4      899.89      853.38     18.87 o 
   0  -3   4    10933.32    10816.54     66.58 o 
   1  -3   4      140.54      134.17      7.60 o 
   2  -3   4     2246.09     2277.98     47.57 o 
   3  -3   4       92.65       98.00     17.37 o 
   4  -3   4     2753.67     2839.60    201.13 o 
   5  -3   4     5126.00     5204.64    103.06 o 
   6  -3   4     2751.41     2838.06    106.18 o 
  -6  -2   4      181.74      198.25     26.15 o 
  -5  -2   4     1948.05     1858.17     39.70 o 
  -4  -2   4     7958.66     7420.46    122.01 o 
  -3  -2   4     6844.00     6426.45    108.68 o 
  -2  -2   4      195.11      216.83      9.61 o 
  -1  -2   4      126.16      116.00     18.92 o 
   0  -2   4      118.82      163.97     10.10 o 
   1  -2   4    39802.80    43224.63    764.28 o 
   2  -2   4     7658.88     7875.52    128.28 o 
   3  -2   4      519.05      506.43     15.46 o 
   4  -2   4     1827.83     1792.03    100.31 o 
   5  -2   4     3933.19     3938.38     74.83 o 
   6  -2   4      234.67      289.18     21.42 o 
  -6  -1   4      502.07      486.17     49.03 o 
  -5  -1   4       34.73       14.93     14.00 o 
  -4  -1   4     2127.48     2131.02     60.41 o 
  -3  -1   4    35133.90    32301.02    221.50 o 
  -2  -1   4      572.46      583.92     14.62 o 
  -1  -1   4      199.59      177.82      9.08 o 
   0  -1   4      291.64      324.01      7.03 o 
   1  -1   4    15902.80    17396.98    126.37 o 
   2  -1   4    16197.36    17286.99    140.58 o 
   3  -1   4     3816.07     3812.29     72.67 o 
   4  -1   4      428.03      446.23     18.51 o 
   5  -1   4     1048.99     1064.67     30.53 o 
   6  -1   4     4393.17     4435.40     97.70 o 
  -6   0   4      629.56      709.13     37.11 o 
  -5   0   4       30.31       63.49     27.05 o 
  -4   0   4     3597.26     3775.76     99.33 o 
  -3   0   4      601.00      700.59     24.29 o 
  -2   0   4    14391.70    15210.35    162.97 o 
  -1   0   4      568.75      736.99     18.79 o 
   0   0   4     2027.46     2520.35     48.15 o 
   1   0   4     1548.66     1861.30     37.67 o 
   2   0   4    53493.72    60166.57    482.07 o 
   3   0   4     1903.27     2052.46     73.90 o 
   4   0   4       61.74       71.43     15.10 o 
   5   0   4      402.25      424.74     25.42 o 
   6   0   4     2074.24     2136.19     63.98 o 
   7   0   4     2316.00     2363.18    148.50 o 
  -6   1   4     3115.86     3038.92     76.41 o 
  -5   1   4      959.92      983.23     52.97 o 
  -4   1   4       28.71       26.58     15.12 o 
  -3   1   4     4190.13     3987.82     76.25 o 
  -2   1   4    25559.87    23832.09    675.91 o 
  -1   1   4      235.29      245.70     12.83 o 
   0   1   4      181.98      140.72     10.34 o 
   1   1   4      738.25      813.63     17.33 o 
   2   1   4     2617.17     2486.71     48.01 o 
   3   1   4    22858.41    22678.85    261.97 o 
   4   1   4     3576.38     3475.05     70.82 o 
   5   1   4        9.48       11.25     13.72 o 
   6   1   4     1290.17     1448.97     66.21 o 
   7   1   4     5610.06     5887.31    272.08 o 
  -6   2   4     2873.40     2819.47    126.31 o 
  -5   2   4     1207.67     1164.34     32.88 o 
  -4   2   4      207.82      209.12     13.80 o 
  -3   2   4     1322.98     1270.51     27.05 o 
  -2   2   4        3.95        8.50     13.17 o 
  -1   2   4    33697.34    33355.56    881.74 o 
   0   2   4       55.81       59.77      4.45 o 
   1   2   4     1360.12     1509.78     28.20 o 
   2   2   4      425.04      398.11     11.02 o 
   3   2   4    30801.36    29112.98    665.13 o 
   4   2   4       58.93       53.90     11.66 o 
   5   2   4      329.32      312.84     15.57 o 
   6   2   4      499.10      513.34     24.47 o 
   7   2   4     1036.50     1075.77     53.45 o 
  -5   3   4     5968.54     5921.63    134.40 o 
  -4   3   4      864.78      869.94     21.53 o 
  -3   3   4      466.48      433.48     21.04 o 
  -2   3   4     7908.27     7037.49     82.70 o 
  -1   3   4    15555.35    15423.22    114.09 o 
   0   3   4     5005.07     4923.33     39.60 o 
   1   3   4     1572.85     1559.03     65.87 o 
   2   3   4       54.10       74.18      9.73 o 
   3   3   4       22.87       37.58      5.81 o 
   4   3   4    23543.68    22520.74    169.37 o 
   5   3   4     2991.79     2870.69     52.24 o 
   6   3   4       73.25       88.37     12.78 o 
   7   3   4      245.03      270.53     19.98 o 
  -5   4   4     1169.93     1201.44     53.80 o 
  -4   4   4     1801.19     1818.24     90.23 o 
  -3   4   4     1732.35     1707.19     53.57 o 
  -2   4   4       60.89       62.61      6.95 o 
  -1   4   4     2016.29     1943.02     40.28 o 
   0   4   4    36158.81    36804.26    406.23 o 
   1   4   4      225.72      250.08      8.39 o 
   2   4   4      122.27      130.40      6.93 o 
   3   4   4     2003.25     1968.93     40.36 o 
   4   4   4    13256.90    12574.33    117.80 o 
   5   4   4     3021.95     2871.54    144.09 o 
   6   4   4      241.12      248.33     17.18 o 
   7   4   4       97.24       97.97     12.18 o 
  -4   5   4     4595.95     4662.93    157.19 o 
  -3   5   4     2190.93     2102.79     44.39 o 
  -2   5   4      496.60      492.19     14.41 o 
  -1   5   4     6587.79     6426.39     80.11 o 
   0   5   4     6213.34     6111.46     51.42 o 
   1   5   4     3793.59     3716.27     79.94 o 
   2   5   4     1623.54     1612.02     87.36 o 
   3   5   4      520.96      518.08     14.83 o 
   4   5   4      353.00      382.02     15.49 o 
   5   5   4    18245.46    17419.99    377.87 o 
   6   5   4      713.78      709.91     48.98 o 
   7   5   4        5.17      -10.42     16.06 o 
  -4   6   4      231.60      257.62     16.66 o 
  -3   6   4     2386.98     2371.22     50.56 o 
  -2   6   4     1734.60     1728.29     40.26 o 
  -1   6   4      451.19      439.26     33.84 o 
   0   6   4     2878.70     3010.90     39.69 o 
   1   6   4    20808.24    21232.98    153.15 o 
   2   6   4      434.47      416.51     12.45 o 
   3   6   4       99.51      102.69      7.92 o 
   4   6   4      836.50      863.71     19.31 o 
   5   6   4     3572.44     3567.71     72.08 o 
   6   6   4     2720.24     2587.94    135.47 o 
   7   6   4      189.91      197.53     24.84 o 
  -3   7   4     2064.89     2256.14     48.82 o 
  -2   7   4     3211.36     3315.99     59.77 o 
  -1   7   4       81.36      117.26     15.50 o 
   0   7   4     4095.66     4039.34     50.64 o 
   1   7   4     1589.23     1595.95     48.46 o 
   2   7   4     6335.16     6231.07     87.40 o 
   3   7   4       72.37       75.55      9.03 o 
   4   7   4      418.93      393.69     23.13 o 
   5   7   4     1182.14     1202.17     28.21 o 
   6   7   4    11460.12    11649.81    150.08 o 
  -2   8   4     3265.23     3596.71     66.92 o 
  -1   8   4     2615.23     2684.14     63.74 o 
   0   8   4      602.65      588.23     14.21 o 
   1   8   4     4499.19     4547.31     82.29 o 
   2   8   4     7777.92     7779.90    107.08 o 
   3   8   4     1672.74     1723.98     36.16 o 
   4   8   4       49.42       77.39     10.44 o 
   5   8   4       56.45       81.08     14.25 o 
   6   8   4      411.72      424.02     20.87 o 
  -1   9   4     2646.91     2796.96     61.93 o 
   0   9   4      347.72      391.19     14.77 o 
   1   9   4      654.03      720.09     23.65 o 
   2   9   4       12.30       51.78     19.64 o 
   3   9   4     6193.02     6379.16    106.10 o 
   4   9   4      311.88      303.28     17.53 o 
   5   9   4      460.72      456.93     21.94 o 
   2  10   4     2981.89     3019.09     86.31 o 
  -2  -8   5     2320.61     2415.18     51.94 o 
  -1  -8   5     5986.67     6295.55    115.47 o 
   0  -8   5      386.12      394.01     16.95 o 
  -4  -7   5       90.82      153.15     14.89 o 
  -3  -7   5        9.74       32.28     32.49 o 
  -2  -7   5       22.73       23.20     10.59 o 
  -1  -7   5     3091.06     3233.74     62.64 o 
   0  -7   5     6046.25     5992.62     81.83 o 
   1  -7   5     4328.30     4455.39     83.02 o 
   2  -7   5      764.86      806.01     27.75 o 
  -5  -6   5       88.79      122.09     14.16 o 
  -4  -6   5    11124.35    11198.77    147.71 o 
  -3  -6   5     2085.39     2054.07     42.23 o 
  -2  -6   5     1350.76     1372.34     29.75 o 
  -1  -6   5     1374.13     1330.89     28.91 o 
   0  -6   5     3992.74     3919.86     60.61 o 
   1  -6   5      177.10      173.51     13.66 o 
   2  -6   5     1483.39     1555.99     34.47 o 
   3  -6   5       67.40       78.36     13.19 o 
  -5  -5   5       14.24       40.65     15.93 o 
  -4  -5   5     5516.10     5396.92     95.30 o 
  -3  -5   5     1707.88     1719.10     35.87 o 
  -2  -5   5       60.34       51.55      7.81 o 
  -1  -5   5      782.72      751.06     18.90 o 
   0  -5   5     2127.74     2020.23     29.64 o 
   1  -5   5    13155.96    13282.26    139.03 o 
   2  -5   5     6257.90     6471.27    100.14 o 
   3  -5   5      669.16      723.09     23.69 o 
   4  -5   5     2703.11     2685.28     80.01 o 
  -5  -4   5       86.61       86.45     11.94 o 
  -4  -4   5       68.30       75.71     10.65 o 
  -3  -4   5    22581.87    22220.70    249.03 o 
  -2  -4   5     3398.84     3365.61    115.76 o 
  -1  -4   5      955.44      974.09     20.27 o 
   0  -4   5      915.01      910.88     13.54 o 
   1  -4   5     8054.39     8016.76     98.93 o 
   2  -4   5     2506.08     2361.74     46.10 o 
   3  -4   5     1775.23     1717.16     36.96 o 
   4  -4   5      548.89      546.82     22.61 o 
   5  -4   5     2938.74     2926.38    202.72 o 
  -6  -3   5       12.47       25.11     13.43 o 
  -5  -3   5      275.10      288.07     16.27 o 
  -4  -3   5      766.65      713.16     19.44 o 
  -3  -3   5     4194.23     3825.34     69.38 o 
  -2  -3   5     8008.53     7823.99     93.09 o 
  -1  -3   5     1343.16     1306.77     45.61 o 
   0  -3   5       21.14       32.39      4.09 o 
   1  -3   5      560.35      535.87     14.32 o 
   2  -3   5    24012.09    24844.42    184.57 o 
   3  -3   5     2456.92     2380.98     48.47 o 
   4  -3   5      182.12      205.54     23.93 o 
   5  -3   5     1196.85     1171.49     98.95 o 
  -6  -2   5     4617.84     4423.32    135.07 o 
  -5  -2   5      216.64      211.72     16.50 o 
  -4  -2   5        3.91       17.88      8.66 o 
  -3  -2   5      611.45      668.76     17.79 o 
  -2  -2   5    22112.64    21574.06    249.76 o 
  -1  -2   5      988.01     1027.50     21.28 o 
   0  -2   5      143.25      154.80      5.91 o 
   1  -2   5      122.33      159.10      9.05 o 
   2  -2   5     7326.38     7569.68     93.73 o 
   3  -2   5     7483.94     7374.94    167.05 o 
   4  -2   5     4596.34     4464.65     91.19 o 
   5  -2   5      519.85      586.86     43.73 o 
   6  -2   5     1683.65     1573.17     45.31 o 
  -6  -1   5     6524.66     6264.17    120.26 o 
  -5  -1   5      326.20      344.76     20.32 o 
  -4  -1   5      981.30     1028.20     43.49 o 
  -3  -1   5     1070.54     1030.31     46.98 o 
  -2  -1   5     2618.85     2608.49     67.00 o 
  -1  -1   5    28322.73    29287.20    204.20 o 
   0  -1   5     2349.03     2380.36     34.16 o 
   1  -1   5      448.91      444.70     13.64 o 
   2  -1   5      474.18      438.96     14.74 o 
   3  -1   5    13044.44    12971.67    146.97 o 
   4  -1   5      670.10      662.28     22.97 o 
   5  -1   5      175.19      184.49     18.01 o 
   6  -1   5      652.39      622.93     35.46 o 
  -6   0   5      124.76      177.29     28.35 o 
  -5   0   5     8761.60     9975.69    242.65 o 
  -4   0   5       64.95       -1.86     34.74 o 
  -3   0   5        5.91        8.65     15.69 o 
  -2   0   5     1881.01     2100.21     44.43 o 
  -1   0   5    33051.13    37717.77    828.27 o 
   0   0   5      587.38      638.43     12.53 o 
   1   0   5        1.84      -23.88     23.88 o 
   2   0   5       49.49       80.66     10.03 o 
   3   0   5     2206.98     2288.77     50.72 o 
   4   0   5    14705.31    15464.48    201.44 o 
   5   0   5     5724.62     5866.33    112.37 o 
   6   0   5      758.79      743.23     51.76 o 
   7   0   5     1216.59     1322.66     53.85 o 
  -6   1   5     4224.48     4476.54    226.53 o 
  -5   1   5     4354.61     4453.17    138.63 o 
  -4   1   5     2737.40     2696.25     87.83 o 
  -3   1   5     1755.15     1773.27     40.23 o 
  -2   1   5      121.30      147.84     14.49 o 
  -1   1   5      217.97      287.79     14.52 o 
   0   1   5    56247.78    62526.63   1902.35 o 
   1   1   5     4890.19     5100.79     89.28 o 
   2   1   5      639.97      627.26     18.53 o 
   3   1   5      507.52      532.99     20.35 o 
   4   1   5    14554.01    14238.93    187.75 o 
   5   1   5       51.01       94.51     51.03 o 
   6   1   5     1051.21     1143.77     44.24 o 
  -5   2   5     1242.18     1123.94     37.43 o 
  -4   2   5     9370.84     8223.10    228.75 o 
  -3   2   5      332.79      343.52     19.99 o 
  -2   2   5        1.07       -5.16     11.66 o 
  -1   2   5     4968.74     4301.60     70.12 o 
   0   2   5    23583.56    23120.85    243.47 o 
   1   2   5     8842.94     8671.04     90.79 o 
   2   2   5       78.68       90.02      7.85 o 
   3   2   5     1097.86     1085.73     35.35 o 
   4   2   5       43.51       55.77     15.89 o 
   5   2   5    18950.21    18223.32    413.82 o 
   6   2   5     2916.29     3015.15    140.03 o 
   7   2   5      214.37      243.35     62.37 o 
  -5   3   5     4539.33     4404.77     82.25 o 
  -4   3   5     1546.76     1479.97     33.38 o 
  -3   3   5     3560.70     3381.16     70.60 o 
  -2   3   5     1775.73     1621.15     36.03 o 
  -1   3   5      129.42      153.17      8.65 o 
   0   3   5     1756.22     1642.02     21.23 o 
   1   3   5    45996.70    48574.85    615.83 o 
   2   3   5      425.11      435.83     11.89 o 
   3   3   5      175.30      191.53      9.71 o 
   4   3   5       79.79      101.82     19.87 o 
   5   3   5     8825.72     8295.58    226.79 o 
   6   3   5     1098.94     1171.66     32.95 o 
   7   3   5     1119.09     1190.43     36.79 o 
  -5   4   5       42.00       36.45     16.47 o 
  -4   4   5     4425.11     4080.19     85.55 o 
  -3   4   5     8573.38     8276.49    110.93 o 
  -2   4   5      782.15      759.55     21.01 o 
  -1   4   5        9.50       18.54      6.57 o 
   0   4   5     5228.86     5134.66     46.62 o 
   1   4   5     9190.88     8957.29     86.28 o 
   2   4   5     9402.86     9287.47     89.59 o 
   3   4   5       39.56       52.62      6.61 o 
   4   4   5      141.35      142.04     12.91 o 
   5   4   5       15.68       33.20      8.57 o 
   6   4   5    14519.11    13736.09    163.73 o 
   7   4   5     1077.72     1041.50     43.76 o 
  -4   5   5     2684.63     2691.49    114.99 o 
  -3   5   5      283.73      288.93     21.44 o 
  -2   5   5     6929.24     6788.88     93.66 o 
  -1   5   5     1350.29     1365.49     35.28 o 
   0   5   5      111.64      123.37      5.51 o 
   1   5   5     7943.15     7643.76     84.39 o 
   2   5   5    24634.19    24595.70    468.69 o 
   3   5   5      141.52      126.49      8.04 o 
   4   5   5      306.79      297.47     12.69 o 
   5   5   5        3.81       11.81      9.25 o 
   6   5   5     2766.14     2719.04     56.69 o 
   7   5   5     3594.90     3501.31     89.60 o 
  -3   6   5     4564.59     4488.59    233.80 o 
  -2   6   5     6396.38     6398.45     98.25 o 
  -1   6   5     3018.26     3044.62     67.51 o 
   0   6   5      352.43      331.40      8.85 o 
   1   6   5     1434.95     1383.88     31.72 o 
   2   6   5      132.10      126.68     11.02 o 
   3   6   5    11870.33    11636.87    117.86 o 
   4   6   5       12.41       46.52      8.26 o 
   5   6   5        6.91       10.22      7.48 o 
   6   6   5      149.93      181.59     14.26 o 
   7   6   5     7580.44     7116.96    348.17 o 
  -3   7   5     1024.36     1103.78     31.21 o 
  -2   7   5       85.14      101.34     11.76 o 
  -1   7   5     4724.63     4909.78     85.22 o 
   0   7   5     1529.21     1545.32     22.38 o 
   1   7   5      781.91      781.57     18.63 o 
   2   7   5     3364.74     3426.03     65.23 o 
   3   7   5    12583.11    12543.91    132.35 o 
   4   7   5     1039.89     1071.30     23.51 o 
   5   7   5       55.75       50.59     11.36 o 
   6   7   5        1.08       -4.09     22.61 o 
  -2   8   5     5307.91     5470.29    104.86 o 
  -1   8   5     3035.71     3051.11     60.54 o 
   0   8   5     1846.55     1960.61     29.43 o 
   1   8   5       93.77      111.49     10.99 o 
   2   8   5       46.32        2.06     49.92 o 
   3   8   5      244.20      262.64     14.19 o 
   4   8   5    11024.02    11244.37    139.49 o 
   5   8   5       56.78       63.21     30.12 o 
   6   8   5       31.13       47.80     12.81 o 
   0   9   5     3152.96     3387.04     46.71 o 
   1   9   5     1969.75     2000.70     42.70 o 
   2   9   5      889.34      905.80     26.06 o 
   3   9   5     2616.99     2738.09     65.06 o 
   4   9   5     4542.28     4680.86    139.09 o 
   5   9   5      862.38      898.74     29.05 o 
  -3  -7   6     8805.86     8938.18    266.81 o 
  -2  -7   6     2334.66     2332.96     72.15 o 
  -1  -7   6     1275.95     1207.34     32.87 o 
   0  -7   6     1906.91     1849.52     29.89 o 
   1  -7   6     3077.52     3221.77     68.71 o 
  -4  -6   6       21.82       14.48     15.49 o 
  -3  -6   6     3948.97     3909.60    118.14 o 
  -2  -6   6     2914.15     2840.75     61.54 o 
  -1  -6   6     1643.27     1675.10     36.16 o 
   0  -6   6      153.53      126.23      9.05 o 
   1  -6   6     3978.52     4097.40     93.82 o 
   2  -6   6     6366.73     6486.78    115.04 o 
   3  -6   6     2684.08     2760.47     57.15 o 
  -5  -5   6       49.99       62.17     12.58 o 
  -4  -5   6      410.49      404.55     34.11 o 
  -3  -5   6       27.57       59.31     21.93 o 
  -2  -5   6    14013.24    13687.54    150.35 o 
  -1  -5   6     1337.59     1268.83     28.61 o 
   0  -5   6      251.76      249.72      9.05 o 
   1  -5   6     1090.47     1084.38     24.99 o 
   2  -5   6     4270.89     4261.91     86.70 o 
   3  -5   6     1228.08     1185.56     32.81 o 
   4  -5   6     3625.61     3591.51    109.19 o 
  -5  -4   6      141.18      164.55     14.64 o 
  -4  -4   6     1099.64     1046.35     28.39 o 
  -3  -4   6        9.62        2.50      9.76 o 
  -2  -4   6     3057.80     2950.14     51.84 o 
  -1  -4   6    11379.52    10973.54    213.43 o 
   0  -4   6     2432.85     2458.39     32.59 o 
   1  -4   6     1068.45     1071.09     22.84 o 
   2  -4   6     2976.16     2875.92    121.44 o 
   3  -4   6     8148.38     8005.76    121.59 o 
   4  -4   6     1203.55     1217.15     33.65 o 
   5  -4   6      258.22      301.46     20.81 o 
  -5  -3   6     7831.04     7659.98    128.36 o 
  -4  -3   6      182.48      204.58     26.11 o 
  -3  -3   6      566.03      559.09     17.34 o 
  -2  -3   6      203.78      201.01     11.61 o 
  -1  -3   6    19491.03    19246.98    216.05 o 
   0  -3   6      194.82      203.18      9.69 o 
   1  -3   6      121.26      122.49     11.06 o 
   2  -3   6      372.32      365.41     14.70 o 
   3  -3   6     4002.88     4077.09     82.57 o 
   4  -3   6     3738.00     3694.08     71.10 o 
   5  -3   6     4252.98     4387.82     85.13 o 
  -5  -2   6     9096.66     8180.61    138.69 o 
  -4  -2   6      369.66      382.14     17.61 o 
  -3  -2   6      386.81      351.09     15.26 o 
  -2  -2   6      181.49      157.30     11.00 o 
  -1  -2   6      823.02      813.83     19.01 o 
   0  -2   6    27457.27    28261.50    138.51 o 
   1  -2   6     4660.38     4544.72     75.77 o 
   2  -2   6     2553.18     2454.50     47.74 o 
   3  -2   6     2406.39     2258.49     51.07 o 
   4  -2   6     9405.29     9110.40    137.68 o 
   5  -2   6      106.10      124.54     15.67 o 
   6  -2   6      946.90      931.45     36.12 o 
  -5  -1   6       75.16       61.67     15.89 o 
  -4  -1   6    11722.15    10898.51    241.23 o 
  -3  -1   6       52.53       67.46     11.58 o 
  -2  -1   6      173.84      203.04     12.52 o 
  -1  -1   6     1038.49     1059.84     58.69 o 
   0  -1   6    21689.23    21481.21    123.17 o 
   1  -1   6     1006.92     1026.66     22.02 o 
   2  -1   6      445.66      460.01     16.93 o 
   3  -1   6        9.77      -13.96     16.14 o 
   4  -1   6     1384.86     1341.68     33.12 o 
   5  -1   6    11211.14    10775.25    177.36 o 
   6  -1   6     4232.18     3847.62    221.70 o 
  -5   0   6     3499.43     4033.10     99.94 o 
  -4   0   6     5394.35     6036.66    124.99 o 
  -3   0   6     4189.34     4398.55     85.40 o 
  -2   0   6        5.25       25.43     11.05 o 
  -1   0   6      238.10      303.20     15.34 o 
   0   0   6        5.01       -1.31      8.02 o 
   1   0   6    40137.96    47537.53    303.58 o 
   2   0   6     1751.12     1874.58     39.76 o 
   3   0   6     1336.42     1416.09     31.49 o 
   4   0   6     1009.69     1105.43     31.72 o 
   5   0   6     5561.81     5573.23    172.17 o 
   6   0   6      236.38      335.79     46.85 o 
  -5   1   6      209.54      297.21     81.11 o 
  -4   1   6     1958.07     2378.12    225.67 o 
  -3   1   6    16809.43    19363.36    968.78 o 
  -2   1   6      271.51      311.97     19.30 o 
  -1   1   6      374.07      442.08     20.46 o 
   0   1   6      311.70      316.47     10.59 o 
   1   1   6    12962.05    14297.97    700.36 o 
   2   1   6     4437.77     4749.90    118.38 o 
   3   1   6      933.03      988.67     27.46 o 
   4   1   6       10.29       19.74     17.15 o 
   5   1   6      748.06      823.42     72.00 o 
   6   1   6    12118.40    12974.94    231.89 o 
   7   1   6     1916.03     2266.49     68.67 o 
  -5   2   6       70.68       47.10     27.70 o 
  -4   2   6     2428.08     2254.62     51.46 o 
  -3   2   6     2179.40     2003.06     43.16 o 
  -2   2   6    12605.41    11312.02    204.64 o 
  -1   2   6      519.83      518.58     17.62 o 
   0   2   6      140.95      157.69      7.54 o 
   1   2   6     1566.18     1540.30     32.69 o 
   2   2   6    40323.42    41714.55    578.40 o 
   3   2   6     3580.63     3453.12    118.53 o 
   4   2   6        0.97        3.64     17.74 o 
   5   2   6      152.74      195.87     15.54 o 
   6   2   6     3449.11     3709.99    204.50 o 
   7   2   6     1439.07     1559.74     79.60 o 
  -5   3   6      852.38      842.89     31.84 o 
  -4   3   6      136.55      151.60     15.59 o 
  -3   3   6     7027.53     6301.68    141.23 o 
  -2   3   6    25179.06    22556.25    714.11 o 
  -1   3   6     1123.86     1062.55     33.80 o 
   0   3   6      308.49      310.51      8.34 o 
   1   3   6      482.46      411.24     17.19 o 
   2   3   6     1456.32     1291.37     28.73 o 
   3   3   6    13578.98    12973.59    391.51 o 
   4   3   6     1121.58     1083.42     24.15 o 
   5   3   6       10.54       11.27     10.37 o 
   6   3   6      148.10      124.57     16.88 o 
   7   3   6     7701.74     7742.77    154.94 o 
  -4   4   6      191.15      179.83     16.53 o 
  -3   4   6      981.55      959.52     24.31 o 
  -2   4   6      259.26      239.60     12.39 o 
  -1   4   6    11740.66    11351.33    280.17 o 
   0   4   6     2042.37     1924.49     25.70 o 
   1   4   6      248.94      239.99     14.17 o 
   2   4   6     1922.42     1880.54     35.46 o 
   3   4   6    29987.33    29167.25    783.66 o 
   4   4   6        3.97        9.14      8.97 o 
   5   4   6       17.51        0.50     10.55 o 
   6   4   6        8.70      -12.49     17.93 o 
   7   4   6      440.46      470.77     29.64 o 
  -4   5   6     1491.87     1561.14     51.50 o 
  -3   5   6      289.03      292.94     16.02 o 
  -2   5   6     9585.22     8881.36    115.87 o 
  -1   5   6    10155.82    10054.98    202.72 o 
   0   5   6     1228.59     1152.31     16.98 o 
   1   5   6      216.94      210.52      9.83 o 
   2   5   6        9.40       16.56      6.44 o 
   3   5   6     1071.89     1048.70     27.13 o 
   4   5   6    18378.24    17299.65    159.75 o 
   5   5   6      307.63      313.33     14.36 o 
   6   5   6       14.39       -1.29     10.32 o 
   7   5   6        4.00       -6.00     18.18 o 
  -3   6   6      323.60      327.53     47.95 o 
  -2   6   6     1481.82     1525.62     41.53 o 
  -1   6   6      771.74      797.34     29.94 o 
   0   6   6    12078.73    12007.93     89.03 o 
   1   6   6      833.80      843.98     21.11 o 
   2   6   6      549.18      569.59     15.45 o 
   3   6   6     2651.42     2644.97     87.35 o 
   4   6   6    11348.97    10833.67    126.83 o 
   5   6   6      496.43      448.15     19.62 o 
   6   6   6       39.63       41.28     11.80 o 
   7   6   6      186.16      172.62     16.42 o 
  -3   7   6     2341.42     2360.78    109.77 o 
  -2   7   6      525.34      523.98     56.94 o 
  -1   7   6     4602.38     4831.70     88.94 o 
   0   7   6     2800.74     2836.64     37.14 o 
   1   7   6     3614.10     3581.74    123.78 o 
   2   7   6      760.19      766.57     19.78 o 
   3   7   6      130.13      134.77     10.60 o 
   4   7   6      281.54      274.85     13.27 o 
   5   7   6    13862.78    13308.41    158.68 o 
   6   7   6      300.01      305.33     18.39 o 
  -2   8   6      708.01      715.56     38.41 o 
  -1   8   6        1.65       11.26     24.01 o 
   0   8   6     2755.71     2833.05     54.78 o 
   1   8   6     9235.22     9542.04    259.25 o 
   2   8   6     1492.27     1538.02     55.13 o 
   3   8   6       97.69       95.34     11.20 o 
   4   8   6     1445.43     1461.34     37.60 o 
   5   8   6     2365.14     2296.70     48.22 o 
   6   8   6     1621.76     1603.46     38.32 o 
   0   9   6     2285.97     2395.54     36.17 o 
   1   9   6      838.41      839.01     26.19 o 
   2   9   6     3040.46     3146.13     91.68 o 
   3   9   6      843.08      898.83     32.96 o 
   4   9   6      149.57      169.83     15.30 o 
   5   9   6      993.43      990.62     49.33 o 
  -2  -7   7     1749.07     1697.94     58.58 o 
  -1  -7   7     2335.08     2284.84     67.12 o 
   0  -7   7     2647.13     2655.40     38.37 o 
  -3  -6   7      821.68      856.67     28.71 o 
  -2  -6   7      944.66      923.22     37.95 o 
  -1  -6   7     9136.60     8976.93    164.09 o 
   0  -6   7      732.87      795.34     18.58 o 
   1  -6   7       24.28       10.62     19.66 o 
   2  -6   7      647.45      602.28     25.31 o 
  -4  -5   7        8.10       25.29     12.32 o 
  -3  -5   7      817.46      766.21     44.15 o 
  -2  -5   7       30.53       24.57     14.36 o 
  -1  -5   7     2304.18     2139.67     44.19 o 
   0  -5   7     7119.75     6665.72     77.91 o 
   1  -5   7     5007.49     4993.99    104.93 o 
   2  -5   7     1239.64     1203.44     39.16 o 
   3  -5   7     4084.20     3922.05     76.39 o 
  -5  -4   7      154.91      235.10     18.75 o 
  -4  -4   7    11309.92    11055.01    152.95 o 
  -3  -4   7      615.47      630.86     23.06 o 
  -2  -4   7      551.94      541.30     33.36 o 
  -1  -4   7      248.64      242.84     13.19 o 
   0  -4   7    14515.18    14324.63    108.58 o 
   1  -4   7       38.29       45.73      8.91 o 
   2  -4   7      200.14      213.32     12.85 o 
   3  -4   7        2.72        5.13     13.11 o 
   4  -4   7     2253.48     2193.71     46.38 o 
  -5  -3   7     1150.48     1138.01     95.70 o 
  -4  -3   7     5978.77     5777.81    110.71 o 
  -3  -3   7      655.20      647.22     20.41 o 
  -2  -3   7        2.99       -6.99     13.94 o 
  -1  -3   7      103.00       98.86      9.98 o 
   0  -3   7     2317.46     2284.03     33.52 o 
   1  -3   7    22173.98    22311.20    194.39 o 
   2  -3   7     3541.17     3474.74     80.93 o 
   3  -3   7      299.09      332.65     16.83 o 
   4  -3   7     2345.52     2205.28     45.75 o 
   5  -3   7     2729.04     2685.22     70.48 o 
  -5  -2   7      238.84      252.02     19.10 o 
  -4  -2   7      576.26      588.07     25.22 o 
  -3  -2   7    15354.79    14347.88    329.91 o 
  -2  -2   7      275.16      303.98     21.38 o 
  -1  -2   7      886.11      879.22     23.37 o 
   0  -2   7      785.84      816.92     14.53 o 
   1  -2   7    10243.52     9980.30    123.29 o 
   2  -2   7     1523.88     1486.83     30.22 o 
   3  -2   7     1354.01     1370.58     34.21 o 
   4  -2   7      108.77      146.04     14.04 o 
   5  -2   7     2698.60     2414.66    133.14 o 
   6  -2   7     3715.41     3305.20     67.11 o 
  -5  -1   7      594.24      586.33     35.38 o 
  -4  -1   7     1688.38     1781.70     44.37 o 
  -3  -1   7     4661.78     4580.26     81.24 o 
  -2  -1   7     6136.03     5830.22    103.67 o 
  -1  -1   7      245.08      256.56     13.92 o 
   0  -1   7     1610.26     1494.43     34.18 o 
   1  -1   7      450.42      463.79     17.00 o 
   2  -1   7    26979.29    25889.14    403.49 o 
   3  -1   7     3962.45     3693.97     70.07 o 
   4  -1   7      140.73      142.41     18.70 o 
   5  -1   7     2219.90     2059.58     49.73 o 
   6  -1   7     3045.32     2930.22     74.09 o 
  -5   0   7      198.91      215.20     26.07 o 
  -4   0   7       67.04       23.52     55.72 o 
  -3   0   7     1786.44     2032.01     66.10 o 
  -2   0   7    29204.27    32454.46    884.76 o 
  -1   0   7      325.84      370.81     17.14 o 
   0   0   7     3620.87     4171.52     58.42 o 
   1   0   7      384.00      390.17     35.98 o 
   2   0   7     3878.71     4182.64     86.44 o 
   3   0   7     9311.72     9887.77    144.05 o 
   4   0   7     4046.75     4334.45    150.34 o 
   5   0   7      171.55      192.78     18.96 o 
   6   0   7     1790.13     1951.37     69.35 o 
  -5   1   7      233.97      311.54     67.61 o 
  -4   1   7       43.53        8.86     27.44 o 
  -3   1   7      994.29     1238.98     66.88 o 
  -2   1   7      757.36      890.61     34.60 o 
  -1   1   7    18900.44    22195.76    777.08 o 
   0   1   7       17.74       51.17      7.80 o 
   1   1   7      116.05      150.46     13.21 o 
   2   1   7       76.35       72.22     12.24 o 
   3   1   7    29990.65    33597.55   1271.58 o 
   4   1   7      981.70     1059.03     31.54 o 
   5   1   7      341.91      418.05     25.10 o 
   6   1   7      196.44      265.28     65.33 o 
   7   1   7     1474.67     1732.76     60.14 o 
  -5   2   7     3277.01     3292.75     74.85 o 
  -4   2   7     1279.08     1167.35     43.36 o 
  -3   2   7       20.12       27.39     13.62 o 
  -2   2   7     4013.32     3711.51     74.09 o 
  -1   2   7    23795.17    23571.16    441.72 o 
   0   2   7      576.71      601.71     21.82 o 
   1   2   7      352.88      328.63     16.45 o 
   2   2   7       34.57       24.43     12.53 o 
   3   2   7     1721.10     1636.84     78.83 o 
   4   2   7    17923.71    18356.46    449.51 o 
   5   2   7     1337.12     1412.25     46.59 o 
   6   2   7       76.85       36.59     81.43 o 
   7   2   7      574.05      684.56     42.52 o 
  -4   3   7     1478.04     1289.91     39.35 o 
  -3   3   7      344.23      320.54     18.67 o 
  -2   3   7      927.67      833.15     57.07 o 
  -1   3   7        0.74       20.65     16.51 o 
   0   3   7    17477.70    16594.38    110.32 o 
   1   3   7       18.67       33.82      9.32 o 
   2   3   7      198.40      195.62     13.28 o 
   3   3   7      284.63      272.40     13.58 o 
   4   3   7    18875.65    18612.81    451.90 o 
   5   3   7        9.08       42.78     17.91 o 
   6   3   7       11.64      -17.73     17.73 o 
   7   3   7       41.63       41.69     34.16 o 
  -4   4   7     5354.67     4954.31    122.39 o 
  -3   4   7     1367.77     1284.61     45.55 o 
  -2   4   7       76.22       82.97     15.03 o 
  -1   4   7     7230.80     6691.80    146.36 o 
   0   4   7    13794.80    13025.66     93.71 o 
   1   4   7     3084.77     2769.88     83.13 o 
   2   4   7        2.46        1.74      8.65 o 
   3   4   7      130.70      163.03     10.13 o 
   4   4   7       64.98       66.40      9.05 o 
   5   4   7    12091.66    11748.79    371.16 o 
   6   4   7     1850.71     1825.85     91.46 o 
   7   4   7       26.48       14.74     24.63 o 
  -4   5   7      810.31      812.55     30.10 o 
  -3   5   7     2390.75     2410.65     49.05 o 
  -2   5   7     1353.04     1238.45     41.03 o 
  -1   5   7        5.25       16.53      9.10 o 
   0   5   7      371.83      359.45     11.52 o 
   1   5   7    24025.36    23001.78    180.27 o 
   2   5   7        2.40       69.24      7.92 o 
   3   5   7        0.22        4.35      8.46 o 
   4   5   7     1212.94     1163.22     25.87 o 
   5   5   7     5876.93     5448.79    120.87 o 
   6   5   7     1444.68     1456.54     36.07 o 
   7   5   7      523.86      527.46     36.92 o 
  -3   6   7     4072.41     4001.84     74.80 o 
  -2   6   7     1610.46     1577.47     34.60 o 
  -1   6   7       42.57       58.28      9.26 o 
   0   6   7     4309.26     4175.91     54.56 o 
   1   6   7     2982.77     2916.72     51.01 o 
   2   6   7     6574.20     6199.75    111.63 o 
   3   6   7      282.29      317.52     14.06 o 
   4   6   7      354.22      363.19     39.14 o 
   5   6   7       56.08      111.29     11.79 o 
   6   6   7    10922.60    10125.01    296.37 o 
  -2   7   7     2099.36     2134.29     47.12 o 
  -1   7   7     1891.24     1928.66     40.03 o 
   0   7   7       78.02       67.31      7.88 o 
   1   7   7     2770.51     2709.13     56.85 o 
   2   7   7    17488.93    17326.47    217.10 o 
   3   7   7       54.15       91.10      9.39 o 
   4   7   7        9.17      -14.31     16.13 o 
   5   7   7      172.95      187.24     17.06 o 
   6   7   7     1671.38     1617.29     38.33 o 
  -1   8   7     1748.20     1826.67     38.89 o 
   0   8   7        0.68        2.17      7.94 o 
   1   8   7     2294.77     2280.75     60.39 o 
   2   8   7      815.06      847.86     47.52 o 
   3   8   7     5436.40     5379.63     98.55 o 
   4   8   7      275.83      282.63     17.68 o 
   5   8   7      385.35      373.41     19.40 o 
   0   9   7     1656.21     1723.65     27.66 o 
   1   9   7      680.47      722.91     25.00 o 
   2   9   7     4816.84     4906.00    148.98 o 
   3   9   7     6942.77     7194.68    121.68 o 
   4   9   7     1131.94     1228.03     60.61 o 
  -2  -6   8       22.19       59.32     12.55 o 
  -1  -6   8        4.56        8.49     14.64 o 
   0  -6   8     2374.94     2269.21     40.98 o 
   1  -6   8     5364.83     5154.70    151.62 o 
   2  -6   8     2637.33     2537.13     66.81 o 
  -3  -5   8     9003.26     8632.22    141.90 o 
  -2  -5   8     2793.71     2741.78     57.37 o 
  -1  -5   8      368.25      347.06     26.36 o 
   0  -5   8     1274.99     1214.48     23.68 o 
   1  -5   8     5106.79     5201.63     93.89 o 
   2  -5   8      303.54      295.14     19.27 o 
   3  -5   8      681.16      687.57     63.04 o 
  -4  -4   8       84.19      125.67     14.88 o 
  -3  -4   8     4324.47     3962.99     90.81 o 
  -2  -4   8     1784.23     1716.81     89.20 o 
  -1  -4   8       28.39       36.50     10.09 o 
   0  -4   8      525.74      484.78     13.25 o 
   1  -4   8     2999.71     2750.32     85.91 o 
   2  -4   8     6932.36     6491.09    117.98 o 
   3  -4   8     4489.49     4235.96     82.71 o 
   4  -4   8      219.40      213.67     36.75 o 
  -4  -3   8      238.69      241.01     19.24 o 
  -3  -3   8        3.80        8.85     17.68 o 
  -2  -3   8    23054.50    22087.73    459.18 o 
  -1  -3   8     1762.65     1623.35     66.47 o 
   0  -3   8      880.01      835.11     16.12 o 
   1  -3   8      460.48      503.83     18.14 o 
   2  -3   8     3349.30     3299.96    124.05 o 
   3  -3   8     1774.91     1721.80     39.20 o 
   4  -3   8     2614.11     2420.36     54.37 o 
   5  -3   8      541.52      513.67     47.97 o 
  -5  -2   8       43.56       43.46     16.06 o 
  -4  -2   8      391.98      372.27     22.62 o 
  -3  -2   8      381.91      317.76     32.34 o 
  -2  -2   8     4290.21     3988.77    136.04 o 
  -1  -2   8    10959.50    10630.30    139.19 o 
   0  -2   8     1112.82     1059.07     17.76 o 
   1  -2   8      695.35      669.16     20.88 o 
   2  -2   8     1188.86     1032.45     36.61 o 
   3  -2   8    14490.83    12995.15    172.98 o 
   4  -2   8     2893.12     2670.01     54.64 o 
   5  -2   8       80.56       -2.17     31.25 o 
  -5  -1   8     4117.89     4414.70    127.19 o 
  -4  -1   8       24.22       41.20     46.16 o 
  -3  -1   8       34.44       10.10     17.15 o 
  -2  -1   8      734.69      709.49     23.97 o 
  -1  -1   8    21166.20    20634.99    745.01 o 
   0  -1   8      213.40      201.03      9.78 o 
   1  -1   8      547.50      521.48     18.52 o 
   2  -1   8     1167.60     1111.44     27.06 o 
   3  -1   8     4426.11     4162.08    107.37 o 
   4  -1   8     7474.29     6824.06    133.04 o 
   5  -1   8     3575.20     3112.24     69.61 o 
   6  -1   8      820.66      781.11     37.20 o 
  -5   0   8     5105.27     6163.50    235.03 o 
  -4   0   8      288.76      314.46     26.63 o 
  -3   0   8     1570.36     1788.88     42.58 o 
  -2   0   8     1439.37     1501.38     35.70 o 
  -1   0   8     1009.32     1099.65     30.32 o 
   0   0   8    21149.84    24063.23    189.11 o 
   1   0   8     2437.93     2833.83    107.08 o 
   2   0   8        2.75        4.29     12.92 o 
   3   0   8      521.65      513.02     43.57 o 
   4   0   8    13671.08    14746.93    201.20 o 
   5   0   8      410.16      443.17     29.03 o 
   6   0   8       24.15       55.63     20.97 o 
  -5   1   8      315.25      453.74     35.66 o 
  -4   1   8     9150.55    11962.99    244.02 o 
  -3   1   8        1.77        3.70     22.20 o 
  -2   1   8       70.63       74.07     16.21 o 
  -1   1   8     2272.19     2730.14    187.68 o 
   0   1   8    20142.84    24430.38    900.52 o 
   1   1   8      363.71      459.28     33.39 o 
   2   1   8      691.16      826.48     33.73 o 
   3   1   8       24.79      -17.73     36.66 o 
   4   1   8     2662.64     3000.78    101.19 o 
   5   1   8     9065.25    10329.93    384.83 o 
   6   1   8     3986.85     4565.89    202.21 o 
  -4   2   8     4408.49     4737.58    425.79 o 
  -3   2   8     1461.11     1579.49     58.96 o 
  -2   2   8      925.07      943.16     30.34 o 
  -1   2   8      207.42      233.45     16.14 o 
   0   2   8      331.80      374.47     14.56 o 
   1   2   8    32587.82    35544.05   1163.09 o 
   2   2   8     1015.78     1005.40     57.06 o 
   3   2   8      239.91      224.13     16.86 o 
   4   2   8       45.09       48.41     13.93 o 
   5   2   8     9182.05     9741.33    174.59 o 
   6   2   8       83.99       94.32     27.40 o 
   7   2   8      859.59     1000.63     46.05 o 
  -4   3   8     1233.55     1073.56     38.64 o 
  -3   3   8     9245.31     8293.54    150.26 o 
  -2   3   8      239.66      243.20     35.80 o 
  -1   3   8       11.88      -13.05     26.85 o 
   0   3   8     4066.69     3596.05     45.08 o 
   1   3   8    11752.87    11352.41    136.74 o 
   2   3   8     5375.77     4918.14    192.25 o 
   3   3   8        8.43       23.18     12.49 o 
   4   3   8       23.51       12.69     11.44 o 
   5   3   8       92.74      109.61     14.45 o 
   6   3   8    11457.40    11162.60    189.34 o 
   7   3   8     1531.73     1559.74     99.02 o 
  -4   4   8     4260.19     3843.75     79.02 o 
  -3   4   8     2289.58     2026.93     55.74 o 
  -2   4   8     3568.87     3113.32    136.38 o 
  -1   4   8     1060.96      959.62     27.88 o 
   0   4   8      214.14      216.59      8.76 o 
   1   4   8     1616.04     1525.25     33.21 o 
   2   4   8    21612.42    20665.51    184.11 o 
   3   4   8      319.09      316.60     27.31 o 
   4   4   8      522.17      509.05     18.62 o 
   5   4   8      103.58      102.37     14.19 o 
   6   4   8     4408.98     4346.87    156.30 o 
   7   4   8     1744.38     1807.90    127.25 o 
  -3   5   8     2780.86     2591.59     55.85 o 
  -2   5   8     7627.22     7025.98    215.52 o 
  -1   5   8      622.28      581.93     19.57 o 
   0   5   8        4.31        8.21      7.49 o 
   1   5   8     2658.32     2463.95     48.83 o 
   2   5   8     4468.71     4203.39    139.29 o 
   3   5   8     8004.07     7110.87    194.22 o 
   4   5   8       28.04      -16.90     17.45 o 
   5   5   8        1.73       13.89     17.61 o 
   6   5   8      100.40      103.23     14.47 o 
   7   5   8     8926.34     8750.96    335.57 o 
  -3   6   8     2861.41     2714.36     56.94 o 
  -2   6   8       52.22       73.85     25.35 o 
  -1   6   8     5577.14     5417.35    100.49 o 
   0   6   8      358.69      371.13     11.01 o 
   1   6   8      496.19      502.27     17.17 o 
   2   6   8     2854.87     2684.03     52.58 o 
   3   6   8    17309.47    16722.03    170.36 o 
   4   6   8        7.77        7.62     11.46 o 
   5   6   8       20.82       18.99     29.56 o 
   6   6   8       12.26       18.40     19.68 o 
  -2   7   8     4678.07     4468.23     81.12 o 
  -1   7   8     4995.04     4928.25     99.77 o 
   0   7   8     2401.57     2356.33     57.22 o 
   1   7   8      261.21      250.64     18.63 o 
   2   7   8      536.29      521.47     18.44 o 
   3   7   8       39.38       46.46     10.57 o 
   4   7   8     7016.61     6602.40    181.68 o 
   5   7   8       17.25        1.65     16.16 o 
   6   7   8      143.83      193.33     15.98 o 
  -1   8   8      144.17      139.60     14.44 o 
   0   8   8     5192.47     5289.71     73.20 o 
   1   8   8     1416.48     1461.44     34.01 o 
   2   8   8      199.89      179.71     14.75 o 
   3   8   8     3002.92     2801.20     60.64 o 
   4   8   8     7942.07     7959.95    156.24 o 
   5   8   8      360.67      374.23     20.71 o 
   1   9   8     1964.08     2170.52     43.61 o 
   2   9   8      557.00      564.76     24.25 o 
   3   9   8       29.63       28.91     13.49 o 
   4   9   8      132.89      132.18     36.27 o 
  -1  -6   9     1898.62     1854.93     44.53 o 
   0  -6   9     1717.72     1601.47     29.91 o 
  -3  -5   9       15.25       11.27     15.57 o 
  -2  -5   9     4278.76     3921.41     80.74 o 
  -1  -5   9     3428.97     3171.75    114.99 o 
   0  -5   9      710.37      674.23     18.94 o 
   1  -5   9      526.24      463.50     28.15 o 
   2  -5   9     3061.82     2859.19     80.40 o 
  -3  -4   9      264.68      246.67     29.34 o 
  -2  -4   9       93.93       97.81     14.78 o 
  -1  -4   9    10773.11     9913.35    279.84 o 
   0  -4   9     1385.60     1320.07     30.57 o 
   1  -4   9      203.66      211.86     17.11 o 
   2  -4   9      490.86      467.38     23.37 o 
   3  -4   9     3591.79     3278.10     66.18 o 
  -4  -3   9        9.75        0.52     13.62 o 
  -3  -3   9      504.42      444.82     23.61 o 
  -2  -3   9       20.46       33.70     19.04 o 
  -1  -3   9     2400.37     1944.83    163.45 o 
   0  -3   9     8210.63     7317.60    188.80 o 
   1  -3   9     2552.72     2294.40     46.41 o 
   2  -3   9      998.74      909.29     29.81 o 
   3  -3   9     2575.83     2304.36     49.10 o 
   4  -3   9     5919.80     5334.27    100.60 o 
  -4  -2   9     8537.14     8417.86    208.68 o 
  -3  -2   9      584.62      533.97     25.82 o 
  -2  -2   9      900.86      856.28     28.54 o 
  -1  -2   9        0.74      -21.68     21.68 o 
   0  -2   9    12594.73    11636.92    109.64 o 
   1  -2   9       74.83       64.65     11.58 o 
   2  -2   9        2.62       26.87     11.18 o 
   3  -2   9      254.35      229.32     31.79 o 
   4  -2   9     2234.65     1885.91     46.32 o 
   5  -2   9     3102.29     2769.00     77.30 o 
  -4  -1   9     7336.39     7405.66    424.20 o 
  -3  -1   9      757.14      807.59     31.33 o 
  -2  -1   9      705.46      640.75     57.57 o 
  -1  -1   9        6.44      -25.20     27.76 o 
   0  -1   9     1019.52      926.30     18.04 o 
   1  -1   9    20340.59    19629.39    206.44 o 
   2  -1   9     5194.17     4948.50    121.14 o 
   3  -1   9     2065.86     1883.80     40.80 o 
   4  -1   9     1037.07      953.77     34.18 o 
   5  -1   9     5466.44     5215.34    105.87 o 
  -4   0   9      509.31      576.25     32.91 o 
  -3   0   9    14288.69    16737.44    230.34 o 
  -2   0   9      190.77      256.40     28.22 o 
  -1   0   9      508.86      626.83     23.47 o 
   0   0   9      457.28      551.95     16.75 o 
   1   0   9    14425.43    16112.41    186.65 o 
   2   0   9      755.76     1071.37    107.65 o 
   3   0   9      355.38      386.77     20.22 o 
   4   0   9       12.76       17.32     20.97 o 
   5   0   9     1212.82     1310.77     72.41 o 
   6   0   9     5904.35     5991.60    122.13 o 
  -4   1   9     3144.67     4168.85    134.87 o 
  -3   1   9     6366.26     7844.79    433.24 o 
  -2   1   9     3756.66     4490.45    108.37 o 
  -1   1   9     1000.62     1305.03     33.03 o 
   0   1   9       53.53       80.76      9.10 o 
   1   1   9       50.30       82.01     12.38 o 
   2   1   9    27204.72    32101.88   1525.29 o 
   3   1   9     2171.16     2519.45    193.77 o 
   4   1   9      279.74      296.12     19.47 o 
   5   1   9      544.84      579.10     30.74 o 
   6   1   9     2978.68     3576.62     74.09 o 
  -4   2   9       39.89       -1.09     27.89 o 
  -3   2   9     2281.55     2567.12    148.26 o 
  -2   2   9    12158.58    13592.83    665.79 o 
  -1   2   9        5.78       37.94     27.14 o 
   0   2   9      310.99      324.15     13.10 o 
   1   2   9      336.61      339.00     18.10 o 
   2   2   9    12105.95    13198.16    619.32 o 
   3   2   9     4296.42     4467.07    114.12 o 
   4   2   9      399.69      476.82     51.98 o 
   5   2   9       56.73       50.00     18.15 o 
   6   2   9      583.99      675.48     35.03 o 
  -4   3   9       71.77       18.60     33.16 o 
  -3   3   9     3632.39     3406.67     73.37 o 
  -2   3   9     1437.18     1378.52     71.74 o 
  -1   3   9     7199.65     6802.34    123.62 o 
   0   3   9       41.63       67.30      8.37 o 
   1   3   9       70.07       66.97     13.08 o 
   2   3   9      284.48      254.52     16.14 o 
   3   3   9    24461.85    23784.48    234.98 o 
   4   3   9      504.80      502.99     31.31 o 
   5   3   9        8.02       13.56     14.91 o 
   6   3   9      268.44      297.86     52.37 o 
  -3   4   9        4.98      -16.52     16.52 o 
  -2   4   9     5435.26     4877.27    113.64 o 
  -1   4   9    11892.68    10920.27    279.90 o 
   0   4   9      656.81      606.86     14.64 o 
   1   4   9      183.11      186.25     21.45 o 
   2   4   9      645.67      567.17     19.52 o 
   3   4   9     1654.28     1589.56     51.26 o 
   4   4   9    10791.35     9727.35    167.03 o 
   5   4   9     1081.12     1077.07     34.12 o 
   6   4   9       12.65      -18.24     18.72 o 
  -3   5   9      182.30      158.92     19.04 o 
  -2   5   9      428.15      411.75     21.68 o 
  -1   5   9        0.28        8.88     10.21 o 
   0   5   9    11003.30     9866.99     95.95 o 
   1   5   9      509.38      473.14     18.07 o 
   2   5   9      202.75      188.11     20.56 o 
   3   5   9     1859.48     1792.05     36.25 o 
   4   5   9    12951.65    12033.57    249.22 o 
   5   5   9       12.04        1.93     13.96 o 
   6   5   9       21.76       33.73     19.51 o 
  -2   6   9      328.96      322.32     20.20 o 
  -1   6   9     5084.09     4573.23     87.21 o 
   0   6   9     9524.97     8755.45     91.48 o 
   1   6   9     1111.11      986.45     24.50 o 
   2   6   9      794.04      738.11     23.29 o 
   3   6   9       23.84       27.51      8.62 o 
   4   6   9        5.01       11.82     15.01 o 
   5   6   9    12224.45    11256.61    265.83 o 
   6   6   9      232.15      214.02     19.09 o 
  -2   7   9      467.70      434.35     22.80 o 
  -1   7   9      236.10      226.85     18.00 o 
   0   7   9      835.35      825.23     19.03 o 
   1   7   9     8400.39     8257.95    303.49 o 
   2   7   9      122.67      143.31     13.33 o 
   3   7   9      249.44      276.59     18.94 o 
   4   7   9     1648.78     1529.13     38.56 o 
   5   7   9     7939.07     7730.21    133.60 o 
   6   7   9      487.63      517.19     25.28 o 
   0   8   9     4553.78     4531.01     58.02 o 
   1   8   9     2749.44     2655.61     52.84 o 
   2   8   9     1455.20     1433.27     34.76 o 
   3   8   9      321.05      292.85     19.24 o 
   4   8   9       26.72       36.31     22.13 o 
   5   8   9      196.23      181.18     17.21 o 
   1   9   9     1900.20     1920.16     43.19 o 
   2   9   9     5426.31     5479.25    112.76 o 
   3   9   9      779.77      818.97     28.94 o 
   4   9   9      331.64      291.85     20.74 o 
  -1  -5  10     1119.71     1043.42     35.43 o 
   0  -5  10     6414.56     5993.16     73.10 o 
   1  -5  10      160.01      167.05     17.38 o 
  -3  -4  10       16.53        8.33     17.29 o 
  -2  -4  10      348.72      310.24     20.97 o 
  -1  -4  10        5.37       11.78     16.16 o 
   0  -4  10     2155.89     2009.63     49.35 o 
   1  -4  10     7005.64     6250.96    168.78 o 
   2  -4  10     3399.07     3105.99     60.25 o 
   3  -4  10     1244.89     1105.19     48.50 o 
  -3  -3  10    10309.85     9182.07    161.78 o 
  -2  -3  10     1160.48     1007.70     34.43 o 
  -1  -3  10     1935.32     1811.74     93.95 o 
   0  -3  10      180.85      216.25     12.19 o 
   1  -3  10     8368.75     7321.21    134.50 o 
   2  -3  10        8.28       -6.01     19.19 o 
   3  -3  10      259.00      271.37     20.26 o 
   4  -3  10        1.07       -6.21     19.30 o 
  -4  -2  10      628.79      632.82     35.87 o 
  -3  -2  10     5740.65     5556.29    181.02 o 
  -2  -2  10     1028.76      964.85     32.15 o 
  -1  -2  10       48.94       56.35     12.02 o 
   0  -2  10       44.35       33.85     12.45 o 
   1  -2  10      567.14      522.74     34.93 o 
   2  -2  10    16126.91    14375.24    190.06 o 
   3  -2  10     3276.63     2896.69     62.24 o 
   4  -2  10      788.81      736.30     43.17 o 
   5  -2  10     1964.13     1794.22     50.05 o 
  -4  -1  10       82.82      117.67     19.22 o 
  -3  -1  10      293.98      298.49     28.13 o 
  -2  -1  10    14894.47    14570.46    299.25 o 
  -1  -1  10      572.58      584.48     24.19 o 
   0  -1  10      722.77      723.31     20.47 o 
   1  -1  10      120.70      137.91     13.63 o 
   2  -1  10     6901.86     6357.68    122.19 o 
   3  -1  10     1151.25     1154.92     32.40 o 
   4  -1  10      329.71      315.05     40.79 o 
   5  -1  10       73.59       93.68     18.03 o 
  -4   0  10      851.40     1031.18     42.68 o 
  -3   0  10     1081.39     1272.53     42.01 o 
  -2   0  10     4162.40     4749.36     94.79 o 
  -1   0  10     2983.53     3354.30    129.20 o 
   0   0  10      398.44      430.45     18.90 o 
   1   0  10      121.72      129.78     29.85 o 
   2   0  10      571.63      592.15     23.39 o 
   3   0  10    18194.44    19089.64    369.82 o 
   4   0  10     1511.12     1592.41     43.23 o 
   5   0  10      297.34      312.13     24.59 o 
  -4   1  10      411.96      575.44     36.80 o 
  -3   1  10       41.54       69.99     31.83 o 
  -2   1  10     2382.88     2875.99    121.61 o 
  -1   1  10    18568.44    22541.96   1236.11 o 
   0   1  10      167.86      218.52     14.08 o 
   1   1  10      391.42      456.14     20.74 o 
   2   1  10      105.24       99.16     14.51 o 
   3   1  10     3529.78     4015.39     82.52 o 
   4   1  10     4160.40     4728.84    212.28 o 
   5   1  10     2266.43     2604.84     58.90 o 
   6   1  10      218.58      279.15     26.16 o 
  -4   2  10      312.02      431.18     33.88 o 
  -3   2  10      321.49      401.31     30.82 o 
  -2   2  10      831.82     1045.28     77.84 o 
  -1   2  10     1382.04     1555.99     54.15 o 
   0   2  10    16053.22    17708.61    381.78 o 
   1   2  10       85.39       85.93    131.48 o 
   2   2  10      156.38      158.87     16.37 o 
   3   2  10       16.48       22.44     17.02 o 
   4   2  10    11726.99    13523.15    555.69 o 
   5   2  10      635.62      697.15     32.94 o 
   6   2  10        1.60       14.89     16.05 o 
  -3   3  10     1002.80     1046.78     39.34 o 
  -2   3  10        6.38      -14.50     26.72 o 
  -1   3  10     2184.57     2118.89     43.71 o 
   0   3  10    17193.05    17651.29    229.81 o 
   1   3  10      173.78      203.53     29.76 o 
   2   3  10      591.27      543.25     22.54 o 
   3   3  10       17.52       30.35     12.68 o 
   4   3  10      621.33      655.21     25.21 o 
   5   3  10    10408.59    10329.21    180.05 o 
   6   3  10     2297.25     2521.60    105.15 o 
  -3   4  10      867.69      858.01     36.42 o 
  -2   4  10      198.31      192.72     18.69 o 
  -1   4  10      566.03      519.33     30.69 o 
   0   4  10       14.91       56.40      8.64 o 
   1   4  10    17576.73    15904.61    533.86 o 
   2   4  10       39.15        9.05     19.49 o 
   3   4  10        1.26      -13.58     13.58 o 
   4   4  10        1.31       12.44     13.59 o 
   5   4  10    10206.12     9776.03    297.70 o 
   6   4  10        3.89       59.71     17.58 o 
  -2   5  10      867.49      744.01     29.91 o 
  -1   5  10       52.01       48.91     24.53 o 
   0   5  10     5669.85     5033.73     88.86 o 
   1   5  10     8644.56     7781.33    126.25 o 
   2   5  10     1145.01      992.80     26.63 o 
   3   5  10       31.47       12.08     12.93 o 
   4   5  10      131.29      151.30     15.15 o 
   5   5  10      135.26      170.66     29.74 o 
   6   5  10    10975.45    10511.74    211.06 o 
  -2   6  10     2220.88     2060.70     47.27 o 
  -1   6  10      973.43      822.37     30.05 o 
   0   6  10       13.63       30.81     11.79 o 
   1   6  10     1274.62     1093.71     43.29 o 
   2   6  10    14256.48    12834.93    163.89 o 
   3   6  10       10.60      -10.37     15.44 o 
   4   6  10        5.63      -10.41     17.00 o 
   5   6  10      685.73      661.49     56.81 o 
   6   6  10     4800.50     4546.63     96.08 o 
  -1   7  10      632.79      641.70     38.95 o 
   0   7  10       15.24       16.19      9.95 o 
   1   7  10     3515.34     3362.20    118.89 o 
   2   7  10     2169.65     2017.90     43.88 o 
   3   7  10     4428.42     3940.24     94.40 o 
   4   7  10      353.65      322.41     32.01 o 
   5   7  10       95.03       93.61     15.84 o 
   0   8  10     1401.19     1322.82     34.29 o 
   1   8  10       75.98       92.05     13.25 o 
   2   8  10     1998.30     1879.51     41.78 o 
   3   8  10     9267.35     8849.14    144.47 o 
   4   8  10      116.53      145.04     16.49 o 
   5   8  10       37.93       16.65     16.74 o 
  -1  -4  11     1466.74     1351.54     82.23 o 
   0  -4  11      694.27      687.42     21.34 o 
   1  -4  11     1402.24     1328.08     40.61 o 
   2  -4  11     4250.52     3753.28    106.49 o 
  -2  -3  11     2505.82     2259.71     52.30 o 
  -1  -3  11     2018.62     1820.66     44.94 o 
   0  -3  11      158.27      166.31     15.60 o 
   1  -3  11       72.24       68.31     30.48 o 
   2  -3  11     3129.62     2601.80     53.43 o 
   3  -3  11     6637.23     5527.52    182.61 o 
  -3  -2  11      633.25      706.21     31.51 o 
  -2  -2  11       37.23       44.65     22.73 o 
  -1  -2  11    16082.53    14907.37    365.06 o 
   0  -2  11     1782.78     1619.79     29.41 o 
   1  -2  11      814.21      750.35     28.19 o 
   2  -2  11      428.40      377.98     23.10 o 
   3  -2  11     3569.99     3279.43     72.15 o 
   4  -2  11     1538.72     1351.07     53.53 o 
  -3  -1  11      699.09      675.29     44.54 o 
  -2  -1  11      236.92      233.95     42.03 o 
  -1  -1  11     1856.36     1909.08     45.83 o 
   0  -1  11     7679.40     7586.42     97.31 o 
   1  -1  11      453.45      467.40     21.69 o 
   2  -1  11      946.64      955.28     32.01 o 
   3  -1  11     1026.10     1006.83     45.11 o 
   4  -1  11     8514.25     8319.18    159.00 o 
   5  -1  11     1866.68     1776.93     50.40 o 
  -3   0  11        0.05      -32.46     32.46 o 
  -2   0  11        9.78       -0.41     17.85 o 
  -1   0  11      805.62      840.33     52.96 o 
   0   0  11    18215.36    20389.07    425.92 o 
   1   0  11        1.14      -10.52     18.79 o 
   2   0  11      916.55      947.96     29.01 o 
   3   0  11       32.60       48.68     16.19 o 
   4   0  11     2043.79     1999.22     50.18 o 
   5   0  11     4577.19     4589.17    100.91 o 
  -3   1  11      200.10      280.71     55.04 o 
  -2   1  11      695.63      797.84     35.76 o 
  -1   1  11      482.28      551.68     24.58 o 
   0   1  11     1132.69     1359.07     24.45 o 
   1   1  11    12031.03    13447.59    487.32 o 
   2   1  11     1580.11     1748.51     81.11 o 
   3   1  11      249.01      285.43     24.81 o 
   4   1  11      379.06      488.27     72.09 o 
   5   1  11     8312.15     9810.10    404.83 o 
  -3   2  11     7805.20     9906.28    638.04 o 
  -2   2  11       22.93       16.23     17.25 o 
  -1   2  11       17.25       48.70     22.83 o 
   0   2  11     1524.30     1764.17     42.54 o 
   1   2  11     9671.07    11662.03    322.38 o 
   2   2  11      250.19      269.85     33.66 o 
   3   2  11      167.49      239.75     19.62 o 
   4   2  11        1.87      -17.47     17.47 o 
   5   2  11     1592.18     1816.73     50.12 o 
   6   2  11     7129.52     8238.16    187.69 o 
  -3   3  11     3116.51     3468.69     78.83 o 
  -2   3  11     1871.31     2000.24     53.11 o 
  -1   3  11      284.43      330.99     24.32 o 
   0   3  11      350.00      423.90     15.40 o 
   1   3  11       45.97       71.06     32.85 o 
   2   3  11    18544.58    19765.66    642.73 o 
   3   3  11     1750.34     1761.59     40.02 o 
   4   3  11      154.92      172.64     19.06 o 
   5   3  11       20.42      -23.33     38.19 o 
   6   3  11     4932.34     5362.00    113.55 o 
  -2   4  11     9040.03     8800.30    165.28 o 
  -1   4  11      204.86      207.03     19.55 o 
   0   4  11      226.64      195.65     11.14 o 
   1   4  11     1055.03      960.02     64.87 o 
   2   4  11     6021.69     5769.51    157.44 o 
   3   4  11     2980.75     2792.33    124.07 o 
   4   4  11       31.05       22.77     17.66 o 
   5   4  11       41.33       61.36     14.94 o 
   6   4  11       11.93        0.71     21.81 o 
  -2   5  11     1359.06     1213.43     48.92 o 
  -1   5  11     3348.04     3074.24     65.66 o 
   0   5  11      689.46      626.57     18.80 o 
   1   5  11      293.95      271.92     39.25 o 
   2   5  11     1211.36     1147.31     30.51 o 
   3   5  11    15805.37    14392.45    189.23 o 
   4   5  11      256.81      225.22     22.52 o 
   5   5  11      258.06      270.61     20.37 o 
   6   5  11       17.15       38.06     17.57 o 
  -1   6  11     7136.78     6330.45    132.05 o 
   0   6  11      453.05      426.33     24.70 o 
   1   6  11      494.14      426.62     21.81 o 
   2   6  11     1564.21     1399.74     82.66 o 
   3   6  11     2969.54     2659.31    173.16 o 
   4   6  11     4647.94     4184.14    160.00 o 
   5   6  11      140.73      125.08     16.24 o 
   0   7  11     3682.02     3346.92     51.87 o 
   1   7  11      804.32      767.70     28.50 o 
   2   7  11      442.32      362.43     21.09 o 
   3   7  11     1840.75     1635.58     95.51 o 
   4   7  11    11203.99    10503.81    165.06 o 
   5   7  11       14.46       47.62     13.22 o 
   1   8  11     1380.16     1252.49    120.69 o 
   2   8  11       57.52       38.74     13.59 o 
   3   8  11      548.94      554.51     24.69 o 
   4   8  11      186.76      195.04     18.54 o 
  -1  -3  12      219.81      207.44     21.91 o 
   0  -3  12    10354.80     9185.18    120.22 o 
   1  -3  12     1232.47     1042.99     37.33 o 
   2  -3  12      507.86      443.48     27.06 o 
  -2  -2  12      596.35      535.19     28.57 o 
  -1  -2  12        4.30        3.59     16.58 o 
   0  -2  12     2144.29     2000.27     44.98 o 
   1  -2  12     7383.40     6957.44    138.55 o 
   2  -2  12     1428.29     1262.06     39.96 o 
   3  -2  12      370.06      321.47     23.52 o 
  -2  -1  12      198.41      188.07     20.65 o 
  -1  -1  12      741.60      749.33     30.61 o 
   0  -1  12        8.09        9.88     12.07 o 
   1  -1  12    10778.61    11148.77    174.42 o 
   2  -1  12       24.51       30.20     16.29 o 
   3  -1  12       33.21       84.56     21.73 o 
   4  -1  12      235.31      238.14     36.78 o 
  -2   0  12     1060.39     1208.69     58.78 o 
  -1   0  12      545.59      583.43     29.62 o 
   0   0  12      194.40      192.76     15.05 o 
   1   0  12     1123.93     1105.64     48.94 o 
   2   0  12    10849.07    11274.17    174.54 o 
   3   0  12     2576.24     2631.13     57.56 o 
   4   0  12      896.61      960.34     35.51 o 
   5   0  12     1120.62     1116.90     40.84 o 
  -3   1  12      479.50      563.28     32.51 o 
  -2   1  12     9822.58    12066.00    568.55 o 
  -1   1  12      437.59      437.97     27.12 o 
   0   1  12      701.37      845.39     22.88 o 
   1   1  12      258.36      241.45     20.80 o 
   2   1  12     8133.33     8993.12    247.83 o 
   3   1  12     2151.24     2369.34     73.70 o 
   4   1  12      348.42      402.54     27.05 o 
   5   1  12        5.95       -7.33     17.48 o 
  -2   2  12     3275.65     3990.33     79.59 o 
  -1   2  12     3106.54     3760.43     77.89 o 
   0   2  12      368.33      439.93     18.69 o 
   1   2  12       91.62      112.36     18.56 o 
   2   2  12       42.61       64.23     13.82 o 
   3   2  12    16361.09    18515.52    497.87 o 
   4   2  12     1775.31     2076.81     83.88 o 
   5   2  12      490.01      539.45     32.49 o 
  -2   3  12     1645.54     1798.89     52.61 o 
  -1   3  12    11026.94    13117.36    501.98 o 
   0   3  12       24.37       24.02     10.98 o 
   1   3  12      883.72      906.22     33.91 o 
   2   3  12      131.89      144.71     30.83 o 
   3   3  12     3906.89     4271.92    134.87 o 
   4   3  12     3644.62     3951.05     90.15 o 
   5   3  12      172.99      209.42     32.81 o 
  -2   4  12     1706.10     1648.17     49.71 o 
  -1   4  12     1486.66     1449.43     87.50 o 
   0   4  12     4689.26     4609.60     66.86 o 
   1   4  12       14.67       15.50     16.99 o 
   2   4  12       11.61        6.30     15.46 o 
   3   4  12      940.90      943.41     32.78 o 
   4   4  12    15409.81    15559.32    357.01 o 
   5   4  12      426.92      470.59     28.76 o 
  -1   5  12     4058.47     3659.66    131.15 o 
   0   5  12     8674.50     7792.06    134.18 o 
   1   5  12      166.59      195.74     19.72 o 
   2   5  12       69.75       96.39     26.11 o 
   3   5  12      162.39      162.48     24.08 o 
   4   5  12     1600.77     1531.32     80.01 o 
   5   5  12     5577.17     5184.47    103.81 o 
  -1   6  12      739.21      646.25     31.57 o 
   0   6  12        6.85       11.52     10.59 o 
   1   6  12     5857.21     5325.30     96.50 o 
   2   6  12       49.00       61.38     13.91 o 
   3   6  12       44.05       85.46     15.38 o 
   4   6  12     1052.79      987.02     35.27 o 
   5   6  12     7140.92     6743.40    568.05 o 
   0   7  12     3252.27     2814.15     43.03 o 
   1   7  12     6326.79     5622.13    132.10 o 
   2   7  12     1318.69     1148.12     36.23 o 
   3   7  12      263.53      216.14     19.18 o 
   4   7  12      152.41      142.37     18.80 o 
   0  -2  13     1269.26     1141.43     27.35 o 
   1  -2  13      253.21      267.34     22.08 o 
   2  -2  13     5303.40     4758.64    104.44 o 
  -1  -1  13     1278.45     1336.91     50.55 o 
   0  -1  13        0.93        2.29     11.56 o 
   1  -1  13       18.53        4.30     18.96 o 
   2  -1  13      632.27      637.54     29.54 o 
   3  -1  13     8623.26     8290.64    311.94 o 
  -2   0  13      119.41      181.45     20.54 o 
  -1   0  13    11856.47    12867.28    755.76 o 
   0   0  13      205.48      236.45     15.26 o 
   1   0  13      953.63      924.43     35.14 o 
   2   0  13       99.73      114.66     22.67 o 
   3   0  13     3522.12     3678.15     79.34 o 
   4   0  13      972.79      983.71     59.78 o 
  -2   1  13      628.21      787.89     35.92 o 
  -1   1  13     3513.70     4187.03    172.80 o 
   0   1  13     4084.44     4689.28     68.58 o 
   1   1  13       59.66      112.16     15.78 o 
   2   1  13      150.63      174.06     19.16 o 
   3   1  13      459.62      449.88     24.41 o 
   4   1  13    10919.80    11922.73    196.71 o 
  -2   2  13      364.58      387.08     28.50 o 
  -1   2  13     1936.62     2038.33     53.06 o 
   0   2  13    11935.02    14441.60    196.04 o 
   1   2  13      100.46      143.38     18.37 o 
   2   2  13      272.03      329.20     22.83 o 
   3   2  13       55.94       96.60     17.49 o 
   4   2  13     2894.08     3351.18     73.79 o 
   5   2  13     3671.56     4238.29     85.12 o 
  -1   3  13      652.15      785.89     72.94 o 
   0   3  13      232.22      294.50     17.16 o 
   1   3  13     9160.55    10269.92    403.88 o 
   2   3  13      188.47      193.45     20.23 o 
   3   3  13      126.31      131.71     19.54 o 
   4   3  13        2.00      -16.65     19.81 o 
   5   3  13     9193.62    10057.74    507.54 o 
  -1   4  13       19.08       -5.10     22.66 o 
   0   4  13     2694.36     2766.15     42.20 o 
   1   4  13     9573.68    10210.93    286.12 o 
   2   4  13      166.31      236.31    136.24 o 
   3   4  13      544.09      500.93     26.85 o 
   4   4  13       20.94       28.99     17.20 o 
   5   4  13      559.49      607.71     59.22 o 
   0   5  13      126.40      148.59     14.02 o 
   1   5  13       22.02       22.91     32.33 o 
   2   5  13    11582.38    10919.22    182.94 o 
   3   5  13        6.76      -14.59     25.27 o 
   4   5  13      248.61      255.37     21.94 o 
   5   5  13      153.50      186.56     40.93 o 
   0   6  13       41.15       20.15     12.70 o 
   1   6  13     2876.59     2670.25     56.69 o 
   2   6  13     5808.63     5416.77    207.87 o 
   3   6  13      814.10      807.14     31.45 o 
   4   6  13       88.40       83.39     17.03 o 
   2   7  13      991.41      857.36     61.55 o 
   3   7  13     7297.55     6610.99    321.36 o 
   1  -1  14      903.98      885.94    104.88 o 
   0   0  14      749.65      827.52     24.54 o 
   1   0  14     4682.45     4937.98    168.12 o 
   2   0  14     1322.34     1299.11     42.09 o 
   3   0  14      523.31      568.86     28.37 o 
  -1   1  14      295.53      332.90     38.26 o 
   0   1  14      309.21      344.34     17.87 o 
   1   1  14    10985.67    12275.76    217.26 o 
   2   1  14       22.95       26.91     16.13 o 
   3   1  14      353.82      366.64     23.94 o 
  -1   2  14      799.08      967.16     76.62 o 
   0   2  14        9.60      -13.25     13.25 o 
   1   2  14      544.99      611.46     30.45 o 
   2   2  14    10232.68    11689.69    229.88 o 
   3   2  14     1081.98     1164.94     38.31 o 
   4   2  14      489.21      560.54     29.92 o 
   0   3  14       34.94       48.25     12.41 o 
   1   3  14      989.12     1062.71     38.65 o 
   2   3  14     8743.79    10507.19    179.16 o 
   3   3  14      246.84      232.40     23.40 o 
   4   3  14      202.55      220.26     23.77 o 
   0   4  14      475.27      493.52     24.90 o 
   1   4  14      172.88      196.49     21.60 o 
   2   4  14        1.46      -28.85     28.85 o 
   3   4  14    11394.32    12225.32    525.09 o 
   4   4  14      875.40      895.07     37.07 o 
   1   5  14      159.26      195.77     34.58 o 
   2   5  14     1370.65     1405.46     42.63 o 
   3   5  14     3428.11     3451.78     87.04 o 
   2   6  14        8.84        9.81     14.86 o 
   2   2  15      289.00      296.53     40.44 o 
   2   3  15       12.98        2.91     24.90 o 
                                                 
